# Supplementary material for: Distinct microbes, metabolites, and ecologies define the microbiome in deficient and proficient mismatch repair colorectal cancers
Source: Genome Med. 2018 Oct 31;10:78. doi: 10.1186/s13073-018-0586-6 (PMC6208080; doi:10.1186/s13073-018-0586-6)
Supplement: Supplementary file 3 — sOTU ID and taxonomy. (TXT 654 kb) [file 13073_2018_586_MOESM3_ESM.txt]

#OTU_ID	taxonomy
b75db79d71e49907faca3540adab49d1720f69f7	Bacteria;Bacteroidetes;Bacteroidia;Bacteroidales;Bacteroidaceae;Bacteroides;dorei/vulgatus;
66f19525c1c8f7362b552914ce5fbe9e48d50b46	Bacteria;Bacteroidetes;Bacteroidia;Bacteroidales;Bacteroidaceae;Bacteroides;uniformis;
d171dadbeafc60bc1f50778492abd3b3fcc77b37	Bacteria;Bacteroidetes;Bacteroidia;Bacteroidales;Bacteroidaceae;Bacteroides;fragilis;
8b87b344acea1c9d0217ea1774d20395a65c23d3	Bacteria;Bacteroidetes;Bacteroidia;Bacteroidales;Bacteroidaceae;Bacteroides;dorei/fragilis;
84fe91323797b143ee23d1c9a0a119f74ac695f3	Bacteria;Proteobacteria;Gammaproteobacteria;Enterobacteriales;Enterobacteriaceae;Escherichia/Shigella;albertii/boydii/coli/dysenteriae/fergusonii/flexneri/sonnei/vulneris;
e6616cc3d76c4b079d8cb7ae445f9d3fc030e07f	Bacteria;Bacteroidetes;Bacteroidia;Bacteroidales;Bacteroidaceae;Bacteroides;vulgatus;
64de730cea6eb29df43c1257bcebb75eece2daea	Bacteria;Bacteroidetes;Bacteroidia;Bacteroidales;Bacteroidaceae;Bacteroides;fragilis/xylanisolvens;
d35e9116368e4169acc6adadb7716e9feb403947	Bacteria;Bacteroidetes;Bacteroidia;Bacteroidales;Bacteroidaceae;Bacteroides;dorei/vulgatus;
62a650c0dcca4dc5870bb8aabeb8f370a264279e	Bacteria;Bacteroidetes;Bacteroidia;Bacteroidales;Bacteroidaceae;Bacteroides;ovatus/thetaiotaomicron;
b1ebc2444271bbb4ad2deec61d6acaf6bc3c5010	Bacteria;Bacteroidetes;Bacteroidia;Bacteroidales;Bacteroidaceae;Bacteroides;vulgatus;
19a6f7454cc2c6d4c05a9f7c0790efc7641a6e08	Bacteria;Bacteroidetes;Bacteroidia;Bacteroidales;Tannerellaceae;Parabacteroides;merdae;
ef17e279b408157cedec42487d1caa56d911ace4	Bacteria;Firmicutes;Clostridia;Clostridiales;Lachnospiraceae;Agathobacter;NA;
0c2b3a10e2af94b962ba7528f751204d55900582	Bacteria;Firmicutes;Clostridia;Clostridiales;Ruminococcaceae;Faecalibacterium;prausnitzii;
8f83249ba2ebecfe9a9e354a6cc159d752107b51	Bacteria;Bacteroidetes;Bacteroidia;Bacteroidales;Tannerellaceae;Parabacteroides;distasonis;
4437afcc0fee950906aabdea95de3216b52eb175	Bacteria;Bacteroidetes;Bacteroidia;Bacteroidales;Bacteroidaceae;Bacteroides;caccae;
38c69f6d3dd0a2af3e26733d192a6a4f01b4efaf	Bacteria;Bacteroidetes;Bacteroidia;Bacteroidales;Rikenellaceae;Alistipes;putredinis;
84497b8497ec9a0c318c2bf3b0964dd9045c0f8b	Bacteria;Proteobacteria;Gammaproteobacteria;Enterobacteriales;Enterobacteriaceae;Raoultella;NA;
5270d13a0a9b613c1ac12be16cf28f1839065233	Bacteria;Bacteroidetes;Bacteroidia;Bacteroidales;Bacteroidaceae;Bacteroides;dorei/vulgatus;
3117ba47798f82c79f4f389bba3d2ba4a248922f	Bacteria;Bacteroidetes;Bacteroidia;Bacteroidales;Bacteroidaceae;Bacteroides;fragilis/ovatus;
fe61da376fbd1e572e6dab5ea4bee12e45c9849b	Bacteria;Proteobacteria;Gammaproteobacteria;Enterobacteriales;Enterobacteriaceae;Raoultella;NA;
6287ccef269c3c70fd9bcb62dc549a462c013780	Bacteria;Bacteroidetes;Bacteroidia;Bacteroidales;Bacteroidaceae;Bacteroides;ovatus/xylanisolvens;
dbd5144f31c5e2f56f5f6b4459bfc7075479e16e	Bacteria;Bacteroidetes;Bacteroidia;Bacteroidales;Bacteroidaceae;Bacteroides;vulgatus;
cbe56d8d19aa6175f4664cbf2bc0532c68243477	Bacteria;Firmicutes;Clostridia;Clostridiales;Ruminococcaceae;Faecalibacterium;prausnitzii;
28cfc3f1ff2b44556a7b99c5205ecf338e1b08bb	Bacteria;Bacteroidetes;Bacteroidia;Bacteroidales;Bacteroidaceae;Bacteroides;dorei/massiliensis/sartorii/vulgatus;
d81cca4cb1da96d4aac11b5e10da796b790f6f0d	Bacteria;Bacteroidetes;Bacteroidia;Bacteroidales;Prevotellaceae;Prevotella_9;NA;
adc97521fb9230dd936e64c99f35f36ea965ff05	Bacteria;Bacteroidetes;Bacteroidia;Bacteroidales;Bacteroidaceae;Bacteroides;vulgatus;
5472c79c6d7f84d65454bdc880e450071a430607	Bacteria;Firmicutes;Clostridia;Clostridiales;Ruminococcaceae;Faecalibacterium;cf./prausnitzii;
a7b03011c8c401c5e93b8aafb29af25488640436	Bacteria;Bacteroidetes;Bacteroidia;Bacteroidales;Bacteroidaceae;Bacteroides;caccae;
2ee6527e4e07bb21f827cb9aae3876f403002ab4	Bacteria;Firmicutes;Clostridia;Clostridiales;Lachnospiraceae;Anaerostipes;hadrus;
96ea0ee772910b0790552195b224f430d863ba5a	Bacteria;Firmicutes;Clostridia;Clostridiales;Lachnospiraceae;Blautia;luti/obeum;
54dddfee4089f4130da20ae8ea4e94c56126bfcf	Bacteria;Firmicutes;Clostridia;Clostridiales;Ruminococcaceae;Subdoligranulum;variabile;
eb6dc9f905c574e9ba6937eb007f0663e85ebf0f	Bacteria;Bacteroidetes;Bacteroidia;Bacteroidales;Rikenellaceae;Alistipes;finegoldii/onderdonkii;
df4cfc980121095e2626e4d4f42c03fdd4c8428e	Bacteria;Fusobacteria;Fusobacteriia;Fusobacteriales;Fusobacteriaceae;Fusobacterium;nucleatum;
1c2b42abea5b6d81202bcc344ce570a43693931c	Bacteria;Bacteroidetes;Bacteroidia;Bacteroidales;Bacteroidaceae;Bacteroides;ovatus;
66a95ddc0a727d2990ea78674a26c3fa5d2d7f0e	Bacteria;Firmicutes;Clostridia;Clostridiales;Lachnospiraceae;Fusicatenibacter;saccharivorans;
f2701317ac41eafe7aaee21a85664470b6b56cde	Bacteria;Bacteroidetes;Bacteroidia;Bacteroidales;Bacteroidaceae;Bacteroides;eggerthii;
702e84b8492691ffd478d1d5f4ff437685e24861	Bacteria;Bacteroidetes;Bacteroidia;Bacteroidales;Bacteroidaceae;Bacteroides;stercoris;
7cb3cb4d27875a6896a122af34ee4e1e25c0658d	Bacteria;Firmicutes;Clostridia;Clostridiales;Ruminococcaceae;Faecalibacterium;CM04-06;
5098dddf48ee0ee369bfa4ae994436891b62bb42	Bacteria;Firmicutes;Clostridia;Clostridiales;Lachnospiraceae;NA;NA;
cf87e0b0e316308342df5af509ad6a8148043b66	Bacteria;Firmicutes;Bacilli;Lactobacillales;Streptococcaceae;Streptococcus;alactolyticus/equinus/gallolyticus/infantarius/lutetiensis/macedonicus/pasteuri/pasteurianus/thermophilus;
9416469ebfb756921565fc178646cca9ca55d008	Bacteria;Firmicutes;Negativicutes;Selenomonadales;Veillonellaceae;Dialister;invisus;
25d012e75c24f9aa2ebd13556daa133c624120d6	Bacteria;Firmicutes;Clostridia;Clostridiales;Ruminococcaceae;Subdoligranulum;NA;
bfe115fe5821c62b2e7037b535f19a18eb9b6168	Bacteria;Bacteroidetes;Bacteroidia;Bacteroidales;Bacteroidaceae;Bacteroides;uniformis;
c1edcf05d753b1b78a9e18cf4140ae23908835c1	Bacteria;Bacteroidetes;Bacteroidia;Bacteroidales;Bacteroidaceae;Bacteroides;thetaiotaomicron;
db9c6b507c12df04ca9b8e7145b18122ecb99bd7	Bacteria;Bacteroidetes;Bacteroidia;Bacteroidales;Bacteroidaceae;Bacteroides;massiliensis/sartorii/vulgatus;
0ee71c816b0045e83cc52804b39c593ef56f78ea	Bacteria;Firmicutes;Clostridia;Clostridiales;Lachnospiraceae;NA;NA;
e7f32edb580c105327d53c5e28250b00537e62ce	Bacteria;Fusobacteria;Fusobacteriia;Fusobacteriales;Fusobacteriaceae;Fusobacterium;nucleatum;
55013390e079b6ea791b2deeecf94c1787accb20	Bacteria;Proteobacteria;Gammaproteobacteria;Betaproteobacteriales;Burkholderiaceae;Parasutterella;excrementihominis;
043c07d541da5b44bbf8c45a7973a4790146fef6	Bacteria;Bacteroidetes;Bacteroidia;Bacteroidales;Bacteroidaceae;Bacteroides;massiliensis;
96e019fe5ef30fa9da8b0cf35c33928cac91f6e1	Bacteria;Bacteroidetes;Bacteroidia;Bacteroidales;Bacteroidaceae;Bacteroides;caccae;
071e09e58f93c64190d1facce0c7064963ca7ecb	Bacteria;Firmicutes;Clostridia;Clostridiales;Lachnospiraceae;Dorea;longicatena;
f3575ef8743dd4d8468ba4135677816bf53c399d	Bacteria;Firmicutes;Clostridia;Clostridiales;Ruminococcaceae;Ruminococcaceae_UCG-002;NA;
b0e2c85ee364dc831f99bca252f35e2f06afd5f6	Bacteria;Firmicutes;Clostridia;Clostridiales;Ruminococcaceae;Ruminococcaceae_UCG-002;NA;
56898b08756f5cc0037d3f46cc1d66049179c146	Bacteria;Firmicutes;Negativicutes;Selenomonadales;Acidaminococcaceae;Phascolarctobacterium;faecium;
c8ec63d028fa86fba94adccf3d3bcba3459ec48c	Bacteria;Proteobacteria;Gammaproteobacteria;Betaproteobacteriales;Burkholderiaceae;Sutterella;NA;
0266e98ca8fe16c52a5b4af8ba739200f78a44b4	Bacteria;Bacteroidetes;Bacteroidia;Bacteroidales;Bacteroidaceae;Bacteroides;finegoldii/uniformis;
87c90d196bf14c4b33364104d9a1ba87f9ec7674	Bacteria;Firmicutes;Clostridia;Clostridiales;Lachnospiraceae;Roseburia;intestinalis;
055bd1261d6ccefa2dc0f01d6f2b1e086b106746	Bacteria;Firmicutes;Negativicutes;Selenomonadales;Veillonellaceae;Dialister;pneumosintes;
85d5404085808330afd5d0bac27edee00bf513c5	Bacteria;Firmicutes;Clostridia;Clostridiales;Lachnospiraceae;Blautia;luti/obeum/wexlerae;
a12bb28d688a2818753403165c417928c708839c	Bacteria;Bacteroidetes;Bacteroidia;Bacteroidales;Bacteroidaceae;Bacteroides;cellulosilyticus/intestinalis;
7cd9d72cf8900f507442843d24da4c61b7f317c7	Bacteria;Bacteroidetes;Bacteroidia;Bacteroidales;Bacteroidaceae;Bacteroides;vulgatus;
953f3ef1d5f63216733f195586697e70e96672be	Bacteria;Firmicutes;Clostridia;Clostridiales;Ruminococcaceae;Ruminococcus_2;bromii;
5790f1662f096b4f80bc053538126a79ec0878f7	Bacteria;Actinobacteria;Coriobacteriia;Coriobacteriales;Coriobacteriaceae;Collinsella;aerofaciens;
b60396783d9af49f100fda3a6de7a417b1fcea6f	Bacteria;Firmicutes;Clostridia;Clostridiales;Lachnospiraceae;Blautia;obeum;
0d77543872aa7bd46d2a3c2d4155e55066edfa5d	Bacteria;Proteobacteria;Gammaproteobacteria;Enterobacteriales;Enterobacteriaceae;Escherichia/Shigella;coli/dysenteriae/fergusonii/flexneri/sonnei;
e3a547cc9e32ef7c319cd82c47b3862462234c0f	Bacteria;Proteobacteria;Gammaproteobacteria;Betaproteobacteriales;Burkholderiaceae;Sutterella;wadsworthensis;
2f895b82c9b5912e607d25919b7cdcbc9bdb9879	Bacteria;Firmicutes;Clostridia;Clostridiales;Lachnospiraceae;Roseburia;faecis;
c668b00837d438329761786712bcd82d15ac9093	Bacteria;Bacteroidetes;Bacteroidia;Bacteroidales;Prevotellaceae;Prevotella_9;NA;
dbc47b18b1ddd710c6b54a59ece71e2aacae309d	Bacteria;Firmicutes;Clostridia;Clostridiales;Lachnospiraceae;Lachnoclostridium;genus_check/gnavus;
9da7cb253ff6f8eb72c6f8c8212e187a60380547	Bacteria;Firmicutes;Clostridia;Clostridiales;Lachnospiraceae;Lachnospira;genus_check/eligens;
a6aa29c3b174f2e3e608d8bd34b7b4140345d7df	Bacteria;Firmicutes;Clostridia;Clostridiales;Lachnospiraceae;Blautia;faecis;
ab076d347eefebb8e3ead842e98c7440e3ca20aa	Bacteria;Fusobacteria;Fusobacteriia;Fusobacteriales;Fusobacteriaceae;Fusobacterium;nucleatum;
42aff23c78f8d847918d6c09dd71ec1ca11affc7	Bacteria;Bacteroidetes;Bacteroidia;Bacteroidales;Bacteroidaceae;Bacteroides;stercoris;
c8e94768a9e3f9d30397b41f123b5e5ace35d022	Bacteria;Bacteroidetes;Bacteroidia;Bacteroidales;Barnesiellaceae;Barnesiella;intestinihominis;
c66e9a1134816f11c55e25ab745400adac10dfa5	Bacteria;Bacteroidetes;Bacteroidia;Bacteroidales;Bacteroidaceae;Bacteroides;dorei/stercoris;
e4bb49ce45f25c04d029c0f3c2a02ae1f780ed7e	Bacteria;Bacteroidetes;Bacteroidia;Bacteroidales;Bacteroidaceae;Bacteroides;massiliensis;
7b33fa60dd40498f8f34228239c380ce2020a3b5	Bacteria;Bacteroidetes;Bacteroidia;Bacteroidales;Porphyromonadaceae;Porphyromonas;somerae;
9877e6b400d6b6ddd109860dd5833e9a6158a14e	Bacteria;Proteobacteria;Gammaproteobacteria;Pseudomonadales;Pseudomonadaceae;Pseudomonas;aeruginosa/alcaligenes/citronellolis/delhiensis/denitrificans/fluorescens/guezennei/knackmussii/mendocina/mosselii/nitroreducens/otitidis/protegens/pseudoalcaligenes/putida/resinovorans/stutzeri/tropicalis;
8bac4e22d77ae1efc469563bab275f452e002119	Bacteria;Bacteroidetes;Bacteroidia;Bacteroidales;Marinifilaceae;Odoribacter;splanchnicus;
96403712f55e764efc66be5f1a596c371dba80da	Bacteria;Firmicutes;Clostridia;Clostridiales;Lachnospiraceae;Lachnospiraceae_UCG-010;NA;
a882b133d4083f6fcc2ae50bd14dbe3d5446bb24	Bacteria;Bacteroidetes;Bacteroidia;Bacteroidales;Bacteroidaceae;Bacteroides;dorei/sartorii/vulgatus;
a25ea564e4677b1846cae4f74371b1972e6befa9	Bacteria;Firmicutes;Clostridia;Clostridiales;Lachnospiraceae;NA;NA;
20cba8d914e27f1386fef4cc80814fbd88cfa883	Bacteria;Firmicutes;Clostridia;Clostridiales;Lachnospiraceae;Blautia;massiliensis;
c1aa2901b81658f1dbb2c3b2dac361ac6ed619c4	Bacteria;Fusobacteria;Fusobacteriia;Fusobacteriales;Fusobacteriaceae;Fusobacterium;nucleatum;
e3dabcc0d2ce7e6a9d0bedd684e9b9c924143ce5	Bacteria;Bacteroidetes;Bacteroidia;Bacteroidales;Bacteroidaceae;Bacteroides;fragilis/ovatus;
7560aeb50e1f8adfb7c74235c38ae9c9a33d8378	Bacteria;Bacteroidetes;Bacteroidia;Bacteroidales;Prevotellaceae;Prevotella_7;NA;
0d3e484027995e95f1cf28ebb6e9602d6aeec122	Bacteria;Fusobacteria;Fusobacteriia;Fusobacteriales;Fusobacteriaceae;Fusobacterium;canifelinum/hwasookii/nucleatum;
4d365d6bc54f16b8bcc82acbb0b4c28daf23014d	Bacteria;Proteobacteria;Gammaproteobacteria;Enterobacteriales;Enterobacteriaceae;Raoultella;NA;
bfa061a1d7abda128775ebfbbbda5f7ab193bc56	Bacteria;Bacteroidetes;Bacteroidia;Bacteroidales;Bacteroidaceae;Bacteroides;fragilis;
df47ea78f6179ac451d12468f5085395ba4d8240	Bacteria;Bacteroidetes;Bacteroidia;Bacteroidales;Bacteroidaceae;Bacteroides;stercoris;
458aa2cb915af2575b73bd85294c602e830c9151	Bacteria;Bacteroidetes;Bacteroidia;Bacteroidales;Prevotellaceae;Prevotella_9;NA;
32e096605e700d42aef715bd655211c2bc96a395	Bacteria;Firmicutes;Clostridia;Clostridiales;Lachnospiraceae;Roseburia;inulinivorans;
1a5db7cbf3e568848481d107f6f2da7e423425c1	Bacteria;Bacteroidetes;Bacteroidia;Bacteroidales;Marinifilaceae;Odoribacter;splanchnicus;
80b3ea0a519d67eb1cabe943582b7d587790c732	Bacteria;Bacteroidetes;Bacteroidia;Bacteroidales;Bacteroidaceae;Bacteroides;massiliensis;
551f03ba12697820ef2b539545c796d7c51fa108	Bacteria;Firmicutes;Clostridia;Clostridiales;Ruminococcaceae;Faecalibacterium;prausnitzii;
139bf28e70ca27abf9e9b4fd35182e3aa13554a4	Bacteria;Firmicutes;Bacilli;Lactobacillales;Streptococcaceae;Streptococcus;NA;
685f14b17db129f48ab344e7f745c3dca8ec6b85	Bacteria;Bacteroidetes;Bacteroidia;Bacteroidales;Bacteroidaceae;Bacteroides;finegoldii/uniformis;
8c7e17334157e39923594420ee770f6ed1e5b608	Bacteria;Firmicutes;Clostridia;Clostridiales;Lachnospiraceae;Tyzzerella;NA;
572558acfb8ce58dbfe88d0a5008dab32e98a0f3	Bacteria;Firmicutes;Clostridia;Clostridiales;Ruminococcaceae;Ruminococcaceae_UCG-002;bacterium;
00949aad8910db6ceb374bd1aef0e578c8f026bc	Bacteria;Firmicutes;Clostridia;Clostridiales;Ruminococcaceae;NA;NA;
92166e79f2f6132c3858d6fc680542cea42141dc	Bacteria;Bacteroidetes;Bacteroidia;Bacteroidales;Prevotellaceae;Prevotella_9;NA;
647fb0235ac545a07e5ed6c880b2318e6f45df29	Bacteria;Bacteroidetes;Bacteroidia;Bacteroidales;Bacteroidaceae;Bacteroides;faecis/thetaiotaomicron;
a3ce47f5c5bfb0077149ad467f73284dab191abd	Bacteria;Bacteroidetes;Bacteroidia;Bacteroidales;Rikenellaceae;Alistipes;finegoldii/onderdonkii/putredinis;
70ae1b04b8a733630c024358879d6d95d671ee11	Bacteria;Bacteroidetes;Bacteroidia;Bacteroidales;Rikenellaceae;Alistipes;finegoldii;
85f3c28e9e0bd6f89a28b03c277d3c0101634c45	Bacteria;Firmicutes;Clostridia;Clostridiales;Lachnospiraceae;NA;NA;
8707bac4e4749bf0b2c193cf8b359d5c0ac14986	Bacteria;Bacteroidetes;Bacteroidia;Bacteroidales;Tannerellaceae;Parabacteroides;distasonis;
ea5294ccce453173531bcc03a6af9ccd1a4a62f0	Bacteria;Firmicutes;Clostridia;Clostridiales;Ruminococcaceae;Ruminococcus_2;bromii;
c7c054e78775fd54be9ea450fca5a2cc1945d3f8	Bacteria;Firmicutes;Clostridia;Clostridiales;Lachnospiraceae;Tyzzerella_4;genus_check/comes;
f9ad1d9fce9293818c82c3fedb19c23812758f27	Bacteria;Bacteroidetes;Bacteroidia;Bacteroidales;Prevotellaceae;Prevotella_7;NA;
216a4e509cbad12a7ec7cb6a96ec623a180362e1	Bacteria;Bacteroidetes;Bacteroidia;Bacteroidales;Bacteroidaceae;Bacteroides;stercoris;
bc1441a2cdadeeca370596045b24a2d735081e1e	Bacteria;Firmicutes;Clostridia;Clostridiales;Lachnospiraceae;Lachnoclostridium;NA;
d719fd0ae85ede0c04e8ec61275300fe178d3948	Bacteria;Firmicutes;Clostridia;Clostridiales;Ruminococcaceae;Ruminiclostridium_5;NA;
19fd198873f9634553672c9fa1dc9d73dc16e19f	Bacteria;Firmicutes;Clostridia;Clostridiales;Lachnospiraceae;Eisenbergiella;NA;
8b718f72b3c90530cc3cebbdab7e7d813658e679	Bacteria;Firmicutes;Clostridia;Clostridiales;Lachnospiraceae;Blautia;wexlerae;
bcf2980bec10a5bc429d28d276a2b9cb59a6add3	Bacteria;Bacteroidetes;Bacteroidia;Bacteroidales;Bacteroidaceae;Bacteroides;cellulosilyticus/intestinalis;
3db29df1cccdec77cd711a6f4958e27e19ff9eda	Bacteria;Bacteroidetes;Bacteroidia;Bacteroidales;Tannerellaceae;Parabacteroides;johnsonii;
e089cd18bc9f43f2736e3cd216ae0853e02d19a1	Bacteria;Bacteroidetes;Bacteroidia;Bacteroidales;Bacteroidaceae;Bacteroides;vulgatus;
fc4dd81a03d938fae3887949f13421d668823e1a	Bacteria;Bacteroidetes;Bacteroidia;Bacteroidales;Bacteroidaceae;Bacteroides;massiliensis;
b0e67ad37c689fd848f4ac9b923029d9c5b97b84	Bacteria;Firmicutes;Clostridia;Clostridiales;Lachnospiraceae;Roseburia;inulinivorans;
630f4d47a9b05aa8f65f112233ab096262308e5b	Bacteria;Bacteroidetes;Bacteroidia;Bacteroidales;Bacteroidaceae;Bacteroides;massiliensis;
0c4193ee8866c8da9694bf684014198a3870d851	Bacteria;Firmicutes;Clostridia;Clostridiales;Lachnospiraceae;Lachnospiraceae_NK4A136_group;NA;
a087ce6dca66a1ca488f78a8c14bb79845224cad	Bacteria;Firmicutes;Erysipelotrichia;Erysipelotrichales;Erysipelotrichaceae;Erysipelotrichaceae_UCG-003;NA;
1a41ed9435dbc400832909fb451dc9a9c3722034	Bacteria;Firmicutes;Erysipelotrichia;Erysipelotrichales;Erysipelotrichaceae;Erysipelotrichaceae_UCG-003;NA;
b76e229e5444427d2ec5554d0665d25c8dace5ca	Bacteria;Firmicutes;Clostridia;Clostridiales;Lachnospiraceae;Lachnoclostridium;urinimassiliense;
a68fc1a4d738736acce9ad76c5110484ecdc3cae	Bacteria;Bacteroidetes;Bacteroidia;Bacteroidales;Tannerellaceae;Parabacteroides;goldsteinii;
e9b290fc25cace93944b2496040ada351a8e11e2	Bacteria;Firmicutes;Clostridia;Clostridiales;Lachnospiraceae;Lachnospiraceae_NK4A136_group;NA;
2b0c96c19e80e9f5a838843afb0b6c138d7172f7	Bacteria;Firmicutes;Clostridia;Clostridiales;Ruminococcaceae;Ruminiclostridium_9;NA;
c06eb40b17d887d864b3de97119b551ef9045361	Bacteria;Bacteroidetes;Bacteroidia;Bacteroidales;Prevotellaceae;Prevotella_9;NA;
9b630110ac54bfe04443bc0ef961ded01bdbe005	Bacteria;Firmicutes;Clostridia;Clostridiales;Ruminococcaceae;Ruminococcus_2;bromii;
9d00e36f497e01af0aab2fa961ac9fc1adb33ca6	Bacteria;Firmicutes;Clostridia;Clostridiales;Ruminococcaceae;Ruminococcus_2;bromii;
fd1b56f2f52050a8575af68b53b5a691bea5db8c	Bacteria;Firmicutes;Clostridia;Clostridiales;Ruminococcaceae;Negativibacillus;NA;
8a380a1ebbe009639f315ecb36853d0f6c5b82c1	Bacteria;Bacteroidetes;Bacteroidia;Bacteroidales;Barnesiellaceae;Barnesiella;intestinihominis;
e4c45b561491cd5244a0dba2803bedb11857cca3	Bacteria;Firmicutes;Clostridia;Clostridiales;Peptostreptococcaceae;Romboutsia;ilealis/timonensis;
11a0f2c11ae8e5371e892380f6b1080ebddde998	Bacteria;Bacteroidetes;Bacteroidia;Bacteroidales;Rikenellaceae;Alistipes;shahii;
3172c57e6f43b6dd00b72d6ba94b62cd4d386f07	Bacteria;Firmicutes;Clostridia;Clostridiales;Lachnospiraceae;NA;NA;
8802ac7cb54e5940eb8de0942aa18a7e8194d9bc	Bacteria;Bacteroidetes;Bacteroidia;Flavobacteriales;Flavobacteriaceae;Capnocytophaga;sputigena;
f61302398a3fa5c7f6eec7919cb7ae12e568f096	Bacteria;Firmicutes;Clostridia;Clostridiales;Ruminococcaceae;Ruminiclostridium_6;NA;
5d2cfcaf12bdc5e5bef0b38e87406831f02c21ab	Bacteria;Bacteroidetes;Bacteroidia;Bacteroidales;Tannerellaceae;Parabacteroides;distasonis;
90882810d9fea2292cdeaafc923ba449596878f4	Bacteria;Proteobacteria;Gammaproteobacteria;Betaproteobacteriales;Burkholderiaceae;Parasutterella;excrementihominis;
30891f8c1ebd989b7b9eca67596cf0d4a3f76271	Bacteria;Proteobacteria;Gammaproteobacteria;Betaproteobacteriales;Burkholderiaceae;Sutterella;wadsworthensis;
f283f42e77fe34ebf47036eb6d611a9abd73c326	Bacteria;Firmicutes;Clostridia;Clostridiales;Lachnospiraceae;Blautia;glucerasea;
c0a454085a0de284cea5413dbd414a75c8d7a1e0	Bacteria;Bacteroidetes;Bacteroidia;Bacteroidales;Prevotellaceae;Prevotella_2;stercorea;
c9a1c377ba9b93ac505d720a18ea2ed18f9e1fe6	Bacteria;Fusobacteria;Fusobacteriia;Fusobacteriales;Fusobacteriaceae;Fusobacterium;nucleatum/periodonticum;
8ebcc2adc430a757dbe9c835f2c0fe604ad07d14	Bacteria;Firmicutes;Clostridia;Clostridiales;Lachnospiraceae;Dorea;formicigenerans;
6a94c615c5b93d9e08c37d251a5c4e42edf97b3a	Bacteria;Bacteroidetes;Bacteroidia;Bacteroidales;Prevotellaceae;Prevotella_2;stercorea;
5040e418708a8d67340327bb6c4e922fc078f528	Bacteria;Firmicutes;Clostridia;Clostridiales;Lachnospiraceae;Lachnospiraceae_UCG-004;NA;
eabdf811455eca093d3ac45f319bf360e12aae6c	Bacteria;Bacteroidetes;Bacteroidia;Bacteroidales;Bacteroidaceae;Bacteroides;acidifaciens/rodentium/uniformis;
7a633438d89337bc55cd5c5fd04031625f5ec003	Bacteria;Firmicutes;Clostridia;Clostridiales;Christensenellaceae;Christensenellaceae_R-7_group;NA;
720605c23c12b59250ab5ef75b14d935c824de96	Bacteria;Bacteroidetes;Bacteroidia;Bacteroidales;Tannerellaceae;Parabacteroides;distasonis;
b0c1bf13525db2186cdd25dd71a12ce7895122b4	Bacteria;Bacteroidetes;Bacteroidia;Bacteroidales;Porphyromonadaceae;Porphyromonas;macacae;
9d9e1f0385f8345064da5aa74dda161d82e45c0f	Bacteria;Bacteroidetes;Bacteroidia;Bacteroidales;Prevotellaceae;Prevotella;oris;
925fb31dea06d160412b6bd80897c69d53268fd9	Bacteria;Firmicutes;Bacilli;Lactobacillales;Streptococcaceae;Streptococcus;anginosus/cristatus/mitis/oralis/pneumoniae/pseudopneumoniae/sanguinis;
0ec9122bd06766847dd89148c0a7a9aa0fce4a67	Bacteria;Bacteroidetes;Bacteroidia;Bacteroidales;Bacteroidaceae;Bacteroides;fragilis;
edad58c97f50a1db32af28aaf2bed4437e9b8e46	Bacteria;Fusobacteria;Fusobacteriia;Fusobacteriales;Fusobacteriaceae;Fusobacterium;gastrosuis/mortiferum/necrogenes/nucleatum/periodonticum/simiae/ulcerans/varium;
87e27f8ad1f4b012359a25d7918bb7478578b58d	Bacteria;Firmicutes;Clostridia;Clostridiales;Lachnospiraceae;NA;NA;
f0de18ea7c439ba4c3a2c13772a5a0882350a992	Bacteria;Bacteroidetes;Bacteroidia;Bacteroidales;Prevotellaceae;Prevotella_2;stercorea;
8ce095b6068456887e0b61385b9d1bba2402aeb0	Bacteria;Firmicutes;Erysipelotrichia;Erysipelotrichales;Erysipelotrichaceae;Catenibacterium;mitsuokai;
1910ca1b089d8231b2e67f8454cdbd5c020c3144	Bacteria;Firmicutes;Erysipelotrichia;Erysipelotrichales;Erysipelotrichaceae;Erysipelatoclostridium;ramosum;
7381f978f16f94fed31eb03305dd46e0ee24b6a8	Bacteria;Proteobacteria;Gammaproteobacteria;Enterobacteriales;Enterobacteriaceae;Raoultella;NA;
7c0eb1629cbe2583bf46f6cd326d3dca259e73ce	Bacteria;Firmicutes;Clostridia;Clostridiales;Lachnospiraceae;Blautia;luti/obeum/wexlerae;
11480f46d28d30c4fcefbf708514ce118d25f630	Bacteria;Bacteroidetes;Bacteroidia;Bacteroidales;Prevotellaceae;Prevotella;nigrescens;
ad214ec339c4f7d351adb2be672f69e0ec00218b	Bacteria;Bacteroidetes;Bacteroidia;Bacteroidales;Prevotellaceae;Prevotella_9;copri;
3de43bb82a62218309d99da68e342a6a97aab07f	Bacteria;Firmicutes;Clostridia;Clostridiales;Clostridiaceae_1;Clostridium_sensu_stricto_1;celatum/disporicum/saudiense;
3052030861424b1ad3688c8e3b2712987b62fefa	Bacteria;Bacteroidetes;Bacteroidia;Bacteroidales;Prevotellaceae;Prevotella_7;NA;
f15c7239cb111cf6cb45f7c31cf0fdbe4810ff99	Bacteria;Firmicutes;Clostridia;Clostridiales;Ruminococcaceae;NA;NA;
4c1273114c3229b8203ffbaf52b1592e34fe99b5	Bacteria;Bacteroidetes;Bacteroidia;Bacteroidales;Prevotellaceae;Paraprevotella;NA;
148503c7f7afff3428e45d0b7dd9a2d1edfeb222	Bacteria;Firmicutes;Clostridia;Clostridiales;Ruminococcaceae;NA;NA;
ac07bf67482bddd1b36bc43c99b14fafb6f96b51	Bacteria;Firmicutes;Negativicutes;Selenomonadales;Acidaminococcaceae;Acidaminococcus;intestini;
8bba98ec8d29800346fc993cf0d876e8d95d7d48	Bacteria;Firmicutes;Erysipelotrichia;Erysipelotrichales;Erysipelotrichaceae;Holdemanella;biformis;
1cd2cf620e05ca561d34883a2398fc41cd22885b	Bacteria;Firmicutes;Clostridia;Clostridiales;Lachnospiraceae;NA;NA;
3ad7c4b2373405b9c2f6b3f19d4377fefc0b8c7e	Bacteria;Firmicutes;Clostridia;Clostridiales;Ruminococcaceae;Ruminococcus_1;bicirculans;
184a7bf48b81082e68a64874d301c5d5100bfc25	Bacteria;Firmicutes;Clostridia;Clostridiales;Lachnospiraceae;Roseburia;NA;
00c2b8b84e627421c006ee7f64642a473c1e1d97	Bacteria;Firmicutes;Clostridia;Clostridiales;Lachnospiraceae;Tyzzerella_4;nexilis;
9fb1bcdc0a378c98de947c6aa767eaca84d0cee6	Bacteria;Bacteroidetes;Bacteroidia;Bacteroidales;Prevotellaceae;Alloprevotella;tannerae;
53369c6d2bfa8ad07dfda61d76f3d3dd118b6749	Bacteria;Firmicutes;Clostridia;Clostridiales;Lachnospiraceae;Lachnoclostridium;NA;
327ab5bd1b47fe76ae01fda50482335a4ac8fdd4	Bacteria;Bacteroidetes;Bacteroidia;Bacteroidales;Prevotellaceae;Prevotella_2;stercorea;
87a5f949add4c2326c68d400606284f057aeafe1	Bacteria;Firmicutes;Clostridia;Clostridiales;Lachnospiraceae;Butyrivibrio;crossotus;
6c63c7c4b65e18ecb6da353513b0dc9620820947	Bacteria;Firmicutes;Clostridia;Clostridiales;Ruminococcaceae;Oscillibacter;NA;
d3492697f1ba4ce421149f5cea53913c6b772e9a	Bacteria;Firmicutes;Bacilli;Lactobacillales;Carnobacteriaceae;Granulicatella;adiacens/para-adiacens;
638bf3ad37e8c44d6598b006681ad9dbac9d6f3a	Bacteria;Firmicutes;Erysipelotrichia;Erysipelotrichales;Erysipelotrichaceae;Erysipelotrichaceae_UCG-003;NA;
ec16c9d6a42605941c06b60db4dce317cf151bf2	Bacteria;Bacteroidetes;Bacteroidia;Bacteroidales;Prevotellaceae;Prevotella_9;NA;
c0d48b9876a6131ca96f9bff2779ead69cc07191	Bacteria;Fusobacteria;Fusobacteriia;Fusobacteriales;Fusobacteriaceae;Fusobacterium;NA;
c79b42c7ac2b2e2ba585b9d9269470603c2f9b93	Bacteria;Firmicutes;Clostridia;Clostridiales;Lachnospiraceae;Anaerostipes;hadrus;
60fe9e1a25f7318b5dc74cdfb427dc776db20fd6	Bacteria;Bacteroidetes;Bacteroidia;Bacteroidales;Bacteroidaceae;Bacteroides;NA;
318d0f92b9b9aebd12d15bc22f178643a98d0a1a	Bacteria;Proteobacteria;Gammaproteobacteria;Betaproteobacteriales;Burkholderiaceae;Sutterella;wadsworthensis;
3c859dbc46f4dea88830a478c2141721a436bdcc	Bacteria;Firmicutes;Clostridia;Clostridiales;Ruminococcaceae;Ruminococcaceae_UCG-002;NA;
a3165c9588843e22f5acff2d8740376292010abc	Bacteria;Bacteroidetes;Bacteroidia;Bacteroidales;Dysgonomonadaceae;Dysgonomonas;capnocytophagoides;
10ce9452d8f9f8fcb74ac1f633f68dc283cf8d2c	Bacteria;Firmicutes;Clostridia;Clostridiales;Lachnospiraceae;NA;NA;
568be62df0195be1daf7138f86d82c70a96d477d	Bacteria;Firmicutes;Clostridia;Clostridiales;Family_XI;Parvimonas;micra;
134d94acdab688f9931f95ab5469d29d3733369f	Bacteria;Proteobacteria;Gammaproteobacteria;Enterobacteriales;Enterobacteriaceae;Morganella;morganii;
6493552b63dc56e72395014cbe9c0279b6dba048	Bacteria;Spirochaetes;Spirochaetia;Spirochaetales;Spirochaetaceae;Treponema_2;medium/pallidum;
3e6bd7ced29d1f765540677d259298edea179491	Bacteria;Firmicutes;Clostridia;Clostridiales;Ruminococcaceae;Flavonifractor;plautii;
3acb82bd97cc8750104fbe82603fa55202f56c69	Bacteria;Bacteroidetes;Bacteroidia;Bacteroidales;Prevotellaceae;Prevotella;bivia/denticola;
c424e8f38ff520f51b49c7c71bc434b99420f16b	Bacteria;Firmicutes;Clostridia;Clostridiales;Lachnospiraceae;Lachnospira;pectinoschiza;
fc8f365f4b629213371a52b2176290da46553bb2	Bacteria;Firmicutes;Clostridia;Clostridiales;Ruminococcaceae;Ruminococcaceae_UCG-002;NA;
66f8a92a21286b3bc0aa676e4d422e5e6bfd5b86	Bacteria;Bacteroidetes;Bacteroidia;Bacteroidales;Bacteroidaceae;Bacteroides;uniformis;
89a70f3dd19ec0eaea23fc8de4ef01565569247f	Bacteria;Firmicutes;Clostridia;Clostridiales;Ruminococcaceae;NA;NA;
c26e0f0b5946e8a1e6102150f57d4ad0e77388d6	Bacteria;Firmicutes;Clostridia;Clostridiales;Lachnospiraceae;Lachnoclostridium;NA;
a7266616bf8e0fbf8eb72fe0988c33ef323183a1	Bacteria;Proteobacteria;Gammaproteobacteria;Betaproteobacteriales;Burkholderiaceae;Parasutterella;NA;
4ba1580eeead02e236cb17465eac31027693ed77	Bacteria;Firmicutes;Clostridia;Clostridiales;Lachnospiraceae;NA;NA;
94278672bd4292636e901b8e3b4c42b361aaefe2	Bacteria;Firmicutes;Clostridia;Clostridiales;Clostridiaceae_1;Clostridium_sensu_stricto_1;perfringens/thermophilus;
c6fd1fbf0006e4f46b57bdc6994a3f4d03402766	Bacteria;Bacteroidetes;Bacteroidia;Bacteroidales;Bacteroidaceae;Bacteroides;vulgatus;
939fb262f78c9552ca8f828b2753aa4a6b4d3cde	Bacteria;Firmicutes;Clostridia;Clostridiales;Ruminococcaceae;NA;NA;
1aaf3a129caaa05ad05178e56d611ba14ca5fbd9	Bacteria;Firmicutes;Clostridia;Clostridiales;Lachnospiraceae;Lachnospira;pectinoschiza;
d5767424d390ae0f9721e2ebf7dfdc21a0750e2f	Bacteria;Bacteroidetes;Bacteroidia;Bacteroidales;Prevotellaceae;Prevotella_9;copri;
39e291efcde478c0beedabde0768f45072427293	Bacteria;Firmicutes;Bacilli;Lactobacillales;Streptococcaceae;Streptococcus;mitis/parasanguinis;
d98c340624e621bce8c9cbf40767eadb48cead1b	Bacteria;Firmicutes;Clostridia;Clostridiales;Ruminococcaceae;Ruminococcus_2;NA;
9f1cd9232177f8118fc68906e04b28bcd454311b	Bacteria;Firmicutes;Clostridia;Clostridiales;Ruminococcaceae;Ruminococcaceae_UCG-013;NA;
f860690e61ff5608475f10b31229df14d449e51d	Bacteria;Bacteroidetes;Bacteroidia;Bacteroidales;Bacteroidaceae;Bacteroides;fragilis;
8a3ba2b889342fe6f59afa03fcd9126af747fe27	Bacteria;Firmicutes;Clostridia;Clostridiales;Ruminococcaceae;UBA1819;NA;
043284700bab41b9411681d7c80f05b4b28add77	Bacteria;Bacteroidetes;Bacteroidia;Bacteroidales;Prevotellaceae;Prevotella;nanceiensis;
c93874281eac599331b4f67fe013ebd973a7f1f9	Bacteria;Bacteroidetes;Bacteroidia;Bacteroidales;Bacteroidaceae;Bacteroides;acidifaciens/cellulosilyticus/intestinalis/nordii/oleiciplenus/stercorirosoris/timonensis;
85467fd860872ebd158f2f3d9bb38ab46146c531	Bacteria;Bacteroidetes;Bacteroidia;Bacteroidales;Barnesiellaceae;Barnesiella;intestinihominis;
d2365539ad0544895f24005f922027645ef7d892	Bacteria;Firmicutes;Clostridia;Clostridiales;Lachnospiraceae;Roseburia;hominis;
652cc93ffff72527d9deb2c4c291a8921d10932f	Bacteria;Bacteroidetes;Bacteroidia;Bacteroidales;Prevotellaceae;NA;NA;
e85754334875d10aa569c4bcb2dd4cf6ee996c25	Bacteria;Firmicutes;Clostridia;Clostridiales;Ruminococcaceae;Ruminococcaceae_UCG-003;NA;
714bb4b42c705998173a9e4009fa21cb94b32528	Bacteria;Bacteroidetes;Bacteroidia;Bacteroidales;Bacteroidaceae;Bacteroides;massiliensis;
f8d58b1e82a93f9a4506e7fcaf175c465d581314	Bacteria;Fusobacteria;Fusobacteriia;Fusobacteriales;Fusobacteriaceae;Fusobacterium;nucleatum/simiae;
448a77fe8598fd0b66e2295a9fedbd8b6577b413	Bacteria;Firmicutes;Clostridia;Clostridiales;Ruminococcaceae;Ruminococcaceae_UCG-005;NA;
711dc8746c10f9dee9cd0ca283309c013f8176ce	Bacteria;Bacteroidetes;Bacteroidia;Bacteroidales;Bacteroidaceae;Bacteroides;acidifaciens/caccae/caecimuris/dorei/faecichinchillae/faecis/fragilis/graminisolvens/neonati/ovatus/reticulotermitis/salyersiae/thetaiotaomicron/xylanisolvens;
6323037909499bed48c27dfeb8f8f2333b04ab16	Bacteria;Bacteroidetes;Bacteroidia;Bacteroidales;Barnesiellaceae;Coprobacter;fastidiosus;
efff8d9dc39acec8a45bcde45f47939d1c8ffb5c	Bacteria;Firmicutes;Clostridia;Clostridiales;Family_XI;Peptoniphilus;asaccharolyticus/harei;
80cb3ba7025d47440aac3192c0673d77e72bcbb7	Bacteria;Proteobacteria;Gammaproteobacteria;Betaproteobacteriales;Burkholderiaceae;Sutterella;wadsworthensis;
249bed28190c2a1fa1b808457c4bb15912e4722d	Bacteria;Firmicutes;Clostridia;Clostridiales;Lachnospiraceae;NA;NA;
921688e94347e37c48633f67f973fcaee368276d	Bacteria;Bacteroidetes;Bacteroidia;Bacteroidales;Bacteroidaceae;Bacteroides;acidifaciens/rodentium/uniformis;
92a9e6fd06b63cc48625058e4125b1a2f2cf3048	Bacteria;Bacteroidetes;Bacteroidia;Bacteroidales;Bacteroidaceae;Bacteroides;nordii;
163b9afd9bfbe454417e48b61c210269fcb4ff5a	Bacteria;Bacteroidetes;Bacteroidia;Bacteroidales;Marinifilaceae;Butyricimonas;virosa;
a070bca8e96bf3cd23975793cae84faea1fe4b80	Bacteria;Firmicutes;Clostridia;Clostridiales;Ruminococcaceae;Ruminococcaceae_UCG-014;NA;
d97ae445fd4a641bd2c19b3f253967d251a8579b	Bacteria;Firmicutes;Clostridia;Clostridiales;Family_XI;Anaerococcus;vaginalis;
d9458918cb83e51d5ba358d01adea4b4499df368	Bacteria;Bacteroidetes;Bacteroidia;Bacteroidales;Bacteroidaceae;Bacteroides;acidifaciens/caccae/caecimuris/dorei/faecichinchillae/faecis/fragilis/graminisolvens/neonati/ovatus/reticulotermitis/salyersiae/thetaiotaomicron/xylanisolvens;
bab49eb6f6d80952d7012bb283b761ed6427e534	Bacteria;Firmicutes;Clostridia;Clostridiales;Ruminococcaceae;Ruminococcaceae_UCG-014;NA;
39f8572e107fc3d2907c3c3358883b6c7cd2dc4f	Bacteria;Bacteroidetes;Bacteroidia;Bacteroidales;Bacteroidaceae;Bacteroides;acidifaciens/caccae/caecimuris/dorei/faecichinchillae/faecis/fragilis/graminisolvens/neonati/ovatus/reticulotermitis/salyersiae/thetaiotaomicron/xylanisolvens;
e38e988f7e6a91f183d6aa403995ff1761a8e795	Bacteria;Bacteroidetes;Bacteroidia;Bacteroidales;Prevotellaceae;Paraprevotella;NA;
fbc9988475ccb06ad484a5bc4b698f7c239b6f44	Bacteria;Firmicutes;Clostridia;Clostridiales;Lachnospiraceae;Anaerosporobacter;NA;
3bbf7bd0225df642289ee781d1ea8c65954d2505	Bacteria;Bacteroidetes;Bacteroidia;Bacteroidales;Prevotellaceae;Alloprevotella;NA;
aba2338cfa6a47bbec11e832e4034f127329942f	Bacteria;Firmicutes;Clostridia;Clostridiales;Lachnospiraceae;CAG-56;NA;
a9d3da348fab1229c75db0a1ff5b9a8d579bf3c5	Bacteria;Firmicutes;Clostridia;Clostridiales;Lachnospiraceae;Agathobacter;NA;
0ba19f0f16d88a12f281d67528f5882686a12830	Bacteria;Firmicutes;Clostridia;Clostridiales;Ruminococcaceae;Faecalibacterium;prausnitzii;
afb8924308524d3194cd3aefe538773646df563d	Bacteria;Firmicutes;Clostridia;Clostridiales;Ruminococcaceae;Ruminococcaceae_UCG-004;NA;
edce63d18074b04557d5b57df0988d78e4a4ee6f	Bacteria;Firmicutes;Clostridia;Clostridiales;Lachnospiraceae;Lachnospiraceae_NK4A136_group;NA;
dc21a4234861aa3700a5ad0f83498fd223c14f8b	Bacteria;Bacteroidetes;Bacteroidia;Bacteroidales;Tannerellaceae;Parabacteroides;distasonis;
9f1bd022c416eba9348a3daf24234e527447d2b2	Bacteria;Firmicutes;Clostridia;Clostridiales;Ruminococcaceae;Ruminiclostridium_5;NA;
6bbce380a399646f679da66d5c30cb6580d6da1e	Bacteria;Bacteroidetes;Bacteroidia;Bacteroidales;Bacteroidaceae;Bacteroides;massiliensis;
d9358814f99fd3cbd8f685fa63e006e4c2e0884a	Bacteria;Spirochaetes;Spirochaetia;Spirochaetales;Spirochaetaceae;Treponema_2;denticola;
76d9c7b75f640a691134df44a9a4faf79989d348	Bacteria;Proteobacteria;Alphaproteobacteria;Rhodospirillales;NA;NA;NA;
ad0aaf2fa668cbbb6daf4518f2d0c6f2fa2340d3	Bacteria;Proteobacteria;Gammaproteobacteria;Enterobacteriales;Enterobacteriaceae;NA;NA;
f2cc996b92133894a780b90d08e5d615bed44538	Bacteria;Bacteroidetes;Bacteroidia;Bacteroidales;Rikenellaceae;Rikenellaceae_RC9_gut_group;NA;
95a5fc04db20b1fee193023578b40f955999f970	Bacteria;Bacteroidetes;Bacteroidia;Bacteroidales;Bacteroidaceae;Bacteroides;acidifaciens/caccae/caecimuris/dorei/faecichinchillae/faecis/fragilis/graminisolvens/neonati/ovatus/reticulotermitis/salyersiae/thetaiotaomicron/xylanisolvens;
1dad6a345052b563728aeca684b70038028b9175	Bacteria;Firmicutes;Clostridia;Clostridiales;Christensenellaceae;Christensenellaceae_R-7_group;NA;
f90c5f395add98f921f5f9a89d99397c1cc554d8	Bacteria;Epsilonbacteraeota;Campylobacteria;Campylobacterales;Campylobacteraceae;Campylobacter;ureolyticus;
6bfa0df47a7273a5e30dbefaa981330bd1d5dad4	Bacteria;Firmicutes;Clostridia;Clostridiales;Ruminococcaceae;Butyricicoccus;desmolans/faecihominis;
1e2a1be1c43888849af6f4d6fea70dc701655379	Bacteria;Firmicutes;Clostridia;Clostridiales;Peptostreptococcaceae;Intestinibacter;bartlettii;
0209b8da8c66925de81b9136001af94a254fe91f	Bacteria;Bacteroidetes;Bacteroidia;Bacteroidales;Tannerellaceae;Parabacteroides;merdae;
42d3c5d6802f52f681bff537b861ecf20093dd96	Bacteria;Firmicutes;Clostridia;Clostridiales;Lachnospiraceae;Lachnospiraceae_UCG-003;NA;
589c1547cb93f3daa004788a3e8186b40b3a312e	Bacteria;Firmicutes;Clostridia;Clostridiales;Lachnospiraceae;Blautia;faecis;
8a01aeaa085b7c1d868c426e839fdabe11a53a85	Bacteria;Firmicutes;Clostridia;Clostridiales;Christensenellaceae;Christensenellaceae_R-7_group;NA;
cff366ea1d933d850992c30bbb6acece49a525e0	Bacteria;Bacteroidetes;Bacteroidia;Bacteroidales;Bacteroidaceae;Bacteroides;vulgatus;
ddacbdacb302323dcc5fda27e1641826dd51bed4	Bacteria;Firmicutes;Clostridia;Clostridiales;Lachnospiraceae;NA;NA;
d0c90a19fe5aa743a7ab937e18352116dce3b57c	Bacteria;Bacteroidetes;Bacteroidia;Bacteroidales;Prevotellaceae;Prevotella;nigrescens;
f5781e11937ab3c33cfc42ae4e608fd3111639fc	Bacteria;Firmicutes;Clostridia;Clostridiales;Lachnospiraceae;Blautia;massiliensis;
c996a0be142d3ef8c7bcf5b648ca29fdccb44d47	Bacteria;Firmicutes;Clostridia;Clostridiales;Ruminococcaceae;UBA1819;NA;
7619e318ccf29b2f5670edf2faed8fd7dde7bb8d	Bacteria;Firmicutes;Clostridia;Clostridiales;Ruminococcaceae;Ruminococcaceae_UCG-005;NA;
2cd69b086d3df956f1ddd4261ce716ee5f5543ac	Bacteria;Firmicutes;Erysipelotrichia;Erysipelotrichales;Erysipelotrichaceae;Faecalitalea;cylindroides;
effe1b9ed00d91b96dc18bd59762347b0ca9a513	Bacteria;Tenericutes;Mollicutes;Izimaplasmatales;NA;NA;NA;
c38a8f4266e22370fddb6dd2b031dd46c2ed486d	Bacteria;Firmicutes;Clostridia;Clostridiales;Lachnospiraceae;Blautia;massiliensis;
02f1d57b55e917c92f0e78e35152d6175106b72a	Bacteria;Bacteroidetes;Bacteroidia;Bacteroidales;Bacteroidaceae;Bacteroides;intestinalis;
d2535288e0c31653a5520dc074d921f2c29ccca4	Bacteria;Bacteroidetes;Bacteroidia;Bacteroidales;Bacteroidaceae;Bacteroides;acidifaciens/caccae/caecimuris/dorei/faecichinchillae/faecis/fragilis/graminisolvens/neonati/ovatus/reticulotermitis/salyersiae/thetaiotaomicron/uniformis/xylanisolvens;
e937958b1591c9522bb4af697cdb617659a1e20e	Bacteria;Bacteroidetes;Bacteroidia;Bacteroidales;Bacteroidaceae;Bacteroides;salyersiae;
144ae6eaa7e2e734bbd367207be7ba49013e537d	Bacteria;Bacteroidetes;Bacteroidia;Bacteroidales;Rikenellaceae;Alistipes;shahii;
eb519d2f67b40ae4bdde73394f6ff961d31fc3d1	Bacteria;Proteobacteria;Gammaproteobacteria;Enterobacteriales;Enterobacteriaceae;NA;NA;
dd97ee7ed1ff7e48cf4248ea53130e398aadd0b0	Bacteria;Proteobacteria;Alphaproteobacteria;Rhodospirillales;NA;NA;NA;
57ba97a49fff78fe5a1d9b645e3c168be3bf854d	Bacteria;Proteobacteria;Gammaproteobacteria;Betaproteobacteriales;Burkholderiaceae;Parasutterella;NA;
82423ebddb9a78844e825e1175b8f30ff2d652d5	Bacteria;Firmicutes;Clostridia;Clostridiales;Lachnospiraceae;Roseburia;NA;
8cf68529d38401b2f3fe6c96189573f778af3724	Bacteria;Proteobacteria;Gammaproteobacteria;Betaproteobacteriales;Burkholderiaceae;Parasutterella;excrementihominis;
d260ae8c322ab88bf75655b0696361f24c351138	Bacteria;Firmicutes;Erysipelotrichia;Erysipelotrichales;Erysipelotrichaceae;Holdemanella;NA;
92995e76c60cff3a7b577adbd125fa3341e22ff6	Bacteria;Fusobacteria;Fusobacteriia;Fusobacteriales;Fusobacteriaceae;Fusobacterium;canifelinum/hwasookii/naviforme/nucleatum/russii/simiae;
8a82a9b364f4eb4dad589c1a0ab9e873054fe696	Bacteria;Bacteroidetes;Bacteroidia;Bacteroidales;Barnesiellaceae;Barnesiella;intestinihominis;
b4c8c1532c7d13b0cf5a2b20e3080b8bcb6edb86	Bacteria;Firmicutes;Clostridia;Clostridiales;Lachnospiraceae;Lachnoclostridium;NA;
3a28391145468ee30c42168f4c5a1e37fd649e99	Bacteria;Firmicutes;Clostridia;Clostridiales;Ruminococcaceae;Ruminococcaceae_UCG-002;NA;
1701742a28175ea197a26e409d11ad26dadc6636	Bacteria;Bacteroidetes;Bacteroidia;Bacteroidales;Prevotellaceae;Prevotella_7;melaninogenica;
4217d69d376056a0083822efc7b4aa75cfa27988	Bacteria;Firmicutes;Clostridia;Clostridiales;Lachnospiraceae;Sellimonas;NA;
2516c74e5d5b9c7a7ddebc4d6c5a8d88220e6dac	Bacteria;Firmicutes;Clostridia;Clostridiales;Clostridiales_vadinBB60_group;NA;NA;
af5c6165c60b3b76f9dcaf73196170a8889f6968	Bacteria;Bacteroidetes;Bacteroidia;Bacteroidales;Bacteroidaceae;Bacteroides;salyersiae;
e74e2a3edb9c8d85785831e4a25faaafed4b0b82	Bacteria;Bacteroidetes;Bacteroidia;Bacteroidales;Prevotellaceae;Prevotella_7;NA;
f9f3f2e2c24d36b4d56f9b9edecc4f0817714b83	Bacteria;Firmicutes;Clostridia;Clostridiales;Lachnospiraceae;Lachnoclostridium;urinimassiliense;
b8b07f257e768ab89a2d4cd077af9e172da1b69f	Bacteria;Proteobacteria;Gammaproteobacteria;Enterobacteriales;Enterobacteriaceae;Klebsiella;aerogenes/oxytoca/pneumoniae/variicola;
c0c8bf8b983359f4dba3dfdbac26b3054b087266	Bacteria;Firmicutes;Clostridia;Clostridiales;Lachnospiraceae;Hungatella;hathewayi;
d7df7ac38235e7bfd8f7509a774a0023ff193d2a	Bacteria;Firmicutes;Clostridia;Clostridiales;Lachnospiraceae;Lachnoclostridium;NA;
38fd9fd4e6f8b1381e8a3a5f5e708bbcfd94feb6	Bacteria;Firmicutes;Clostridia;Clostridiales;Ruminococcaceae;NA;NA;
308488e317bb1daeacea3602ccf8f28f8744262a	Bacteria;Firmicutes;Clostridia;Clostridiales;Ruminococcaceae;NA;NA;
a06a26e418afd7452e0648596c544d54d50a10b9	Bacteria;Proteobacteria;Gammaproteobacteria;Betaproteobacteriales;Burkholderiaceae;Sutterella;NA;
a879a31f4a57905a07f7c7d49efc442a896081d3	Bacteria;Bacteroidetes;Bacteroidia;Bacteroidales;Bacteroidaceae;Bacteroides;stercoris;
8904d25c9d1c3f63ede5033b6149ad487157f738	Bacteria;Bacteroidetes;Bacteroidia;Bacteroidales;Rikenellaceae;Alistipes;shahii;
be04987705e3f87639b9c22cd6e9570dd385155e	Bacteria;Bacteroidetes;Bacteroidia;Bacteroidales;Marinifilaceae;Odoribacter;laneus;
f4ef964b623ea40107f2688c7e38d6ed0fbaa90d	Bacteria;Firmicutes;Clostridia;Clostridiales;Lachnospiraceae;Lachnoanaerobaculum;cf.;
325635b4eea0f4ea47d598992cdd1fe791949d5f	Bacteria;Firmicutes;Clostridia;Clostridiales;Lachnospiraceae;Lachnoclostridium;NA;
a23b321c95da1eb6d4e85e4d7b6636b5ac5e8ba0	Bacteria;Firmicutes;Bacilli;Lactobacillales;Streptococcaceae;Streptococcus;salivarius/thermophilus;
1f7d94002df355b116de0bddd570275227c9ef5b	Bacteria;Firmicutes;Clostridia;Clostridiales;Peptostreptococcaceae;Peptostreptococcus;stomatis;
59748a97765128cefe21645e6cf0473cf6fb50b9	Bacteria;Proteobacteria;Gammaproteobacteria;Enterobacteriales;Enterobacteriaceae;NA;NA;
d14b7df8d097721bbb95453942df66dd10f74e80	Bacteria;Firmicutes;Clostridia;Clostridiales;Lachnospiraceae;Anaerostipes;hadrus;
1f4bd02774cbe6e328636c4d2511829ed82aae4d	Bacteria;Firmicutes;Clostridia;Clostridiales;Ruminococcaceae;Ruminococcaceae_NK4A214_group;NA;
1936e3dc992ba55df48d60f568ba4fa218bc6c91	Bacteria;Bacteroidetes;Bacteroidia;Bacteroidales;Rikenellaceae;Alistipes;obesi;
25fc8a0281b2e510ffcdce6d197757488c61e23b	Bacteria;Firmicutes;Clostridia;Clostridiales;Lachnospiraceae;Epulopiscium;NA;
1ea8d3d3943f518ff79dad24a23ee7e07293b7da	Bacteria;Firmicutes;Bacilli;Bacillales;Family_XI;Gemella;morbillorum;
ce9588d126dd6d6133483402e4c659721a482429	Bacteria;Firmicutes;Clostridia;Clostridiales;Ruminococcaceae;Ruminococcaceae_UCG-014;NA;
fd5ca8e3698c1468c2b9272e22dae5d6e462b135	Bacteria;Bacteroidetes;Bacteroidia;Bacteroidales;Bacteroidaceae;Bacteroides;dorei/massiliensis/sartorii/vulgatus;
58592651386b9ce906dc5a4e40a8397b5dc23c2c	Bacteria;Firmicutes;Clostridia;Clostridiales;Ruminococcaceae;Faecalibacterium;prausnitzii;
b3c6a6802f50753723c587db09737459a0ce4030	Bacteria;Firmicutes;Bacilli;Bacillales;Family_XI;Gemella;morbillorum;
39de617a1b9a58376731e0fad7549de788b58098	Bacteria;Firmicutes;Clostridia;Clostridiales;Christensenellaceae;Christensenellaceae_R-7_group;NA;
d6e7fa11f119f2b038716cba3ca721b8b39871bf	Bacteria;Firmicutes;Clostridia;Clostridiales;Lachnospiraceae;Coprococcus_1;catus;
19ca1cc2cac691d0c4251ca3080dec17eacf951b	Bacteria;Bacteroidetes;Bacteroidia;Bacteroidales;Bacteroidaceae;Bacteroides;clarus;
6ecdf1316501d953500bae0d66ad47a0a8be6451	Bacteria;Proteobacteria;Gammaproteobacteria;Enterobacteriales;Enterobacteriaceae;NA;NA;
9b7309316676e847d0d6d301fe5a3279c52bd6c5	Bacteria;Bacteroidetes;Bacteroidia;Bacteroidales;Bacteroidaceae;Bacteroides;massiliensis;
fde4df92911e6e4b3e6fa3202c04de5b00b51581	Bacteria;Proteobacteria;Gammaproteobacteria;Betaproteobacteriales;Burkholderiaceae;Sutterella;wadsworthensis;
0c0c1222a8def60190fd2e8ca504586d3d14daeb	Bacteria;Firmicutes;Clostridia;Clostridiales;Ruminococcaceae;Ruminococcaceae_NK4A214_group;NA;
ef11a14937ee47d4176a768064da8a391596eb88	Bacteria;Bacteroidetes;Bacteroidia;Bacteroidales;Prevotellaceae;NA;NA;
787724b5676a3b5c538998145f6b4906aaa39dbe	Bacteria;Fusobacteria;Fusobacteriia;Fusobacteriales;Fusobacteriaceae;Fusobacterium;nucleatum;
1b9a8f3a8985bd0ed46c8c7e5c5b13d4f430096e	Bacteria;Bacteroidetes;Bacteroidia;Bacteroidales;Rikenellaceae;Alistipes;finegoldii/onderdonkii/putredinis;
0de27d5ab611ce520833970eec7fefc8bc246fb0	Bacteria;Bacteroidetes;Bacteroidia;Bacteroidales;Dysgonomonadaceae;Dysgonomonas;oryzarvi;
39f46f1ccea0e540fb4f75bbdbb9ea8c033433b8	Bacteria;Firmicutes;Negativicutes;Selenomonadales;Veillonellaceae;Veillonella;dispar/parvula/tobetsuensis;
997e005bab0ad4d802d92ed66b27ae614142e87d	Bacteria;Fusobacteria;Fusobacteriia;Fusobacteriales;Fusobacteriaceae;Fusobacterium;gastrosuis/mortiferum/necrogenes/nucleatum/periodonticum/simiae/ulcerans/varium;
5f22fb3e00fda50633cf82090cab0d8031aa5c02	Bacteria;Bacteroidetes;Bacteroidia;Bacteroidales;Rikenellaceae;Alistipes;finegoldii;
ee74e2b8b1c99eec8cd78f2107627980378e4ee2	Bacteria;Firmicutes;Clostridia;Clostridiales;Lachnospiraceae;Roseburia;intestinalis;
927ed13ed3f2e4d0398d25bda2adebc352dcfc32	Bacteria;Fusobacteria;Fusobacteriia;Fusobacteriales;Leptotrichiaceae;Leptotrichia;NA;
ca4c95f4de87dba4544ca57e27ede74d16692ce0	Bacteria;Bacteroidetes;Bacteroidia;Bacteroidales;Prevotellaceae;Prevotella_2;stercorea;
02198a76c73b32a9233d72d2a1e02a28d1ad604d	Bacteria;Bacteroidetes;Bacteroidia;Bacteroidales;Tannerellaceae;Parabacteroides;distasonis;
90cfc61075a7d63098745dec3d901e2f80dd6352	Bacteria;Cyanobacteria;Melainabacteria;Gastranaerophilales;NA;NA;NA;
f109ead798b0c9731ef145b17b60bc3198e42436	Bacteria;Firmicutes;Clostridia;Clostridiales;Ruminococcaceae;Ruminococcus_1;NA;
655dd80e08544e1e0180b23984a3e830c8941667	Bacteria;Bacteroidetes;Bacteroidia;Bacteroidales;Bacteroidaceae;Bacteroides;coprocola;
d9d308d849afd28671164e489a8e054e04e8c3fc	Bacteria;Firmicutes;Clostridia;Clostridiales;Ruminococcaceae;NA;NA;
6424365cc15ae97b275e0b96b10530b8f791f732	Bacteria;Proteobacteria;Gammaproteobacteria;Betaproteobacteriales;Burkholderiaceae;Parasutterella;NA;
cc76cd5e3e1294b69997c50ff68b167c73053966	Bacteria;Bacteroidetes;Bacteroidia;Bacteroidales;Bacteroidaceae;Bacteroides;vulgatus;
e14f7895af283f1ac120dd80b76ca75cdbd765a0	Bacteria;Firmicutes;Clostridia;Clostridiales;Ruminococcaceae;Ruminococcaceae_NK4A214_group;NA;
c89bb8dd2d8cd5fb2b083b486248cd5fe5c44a75	Bacteria;Bacteroidetes;Bacteroidia;Bacteroidales;Rikenellaceae;Rikenellaceae_RC9_gut_group;NA;
23b98dee3bc7b29a5f80ddc483b86cbc5dc2fec3	Bacteria;Fusobacteria;Fusobacteriia;Fusobacteriales;Fusobacteriaceae;Fusobacterium;nucleatum;
78d0ec853360d983adb3a14bb20e27c07e8b1ff6	Bacteria;Bacteroidetes;Bacteroidia;Bacteroidales;Rikenellaceae;Alistipes;inops;
555ccfa49ea4524ab37085ae11b7f7d5602d1773	Bacteria;Bacteroidetes;Bacteroidia;Bacteroidales;Prevotellaceae;Alloprevotella;NA;
c652ca99dd702c44ee6f20d10fac61f2080c4ef0	Bacteria;Firmicutes;Erysipelotrichia;Erysipelotrichales;Erysipelotrichaceae;NA;NA;
ac73585a886dfd865fb695a865d6e2974439f25c	Bacteria;Bacteroidetes;Bacteroidia;Bacteroidales;Prevotellaceae;Prevotella_2;stercorea;
4ce870e7ea166023ba98173c91b4451f7fdd0802	Bacteria;Firmicutes;Erysipelotrichia;Erysipelotrichales;Erysipelotrichaceae;Erysipelatoclostridium;NA;
d0fcb4043b758d8c8b416265dce6280d2bc137a7	Bacteria;Firmicutes;Clostridia;Clostridiales;Lachnospiraceae;Lachnospiraceae_ND3007_group;NA;
5f4e28ce11ccb7c8b54b2bccaf18c6313a8e3f9c	Bacteria;Bacteroidetes;Bacteroidia;Bacteroidales;Barnesiellaceae;Barnesiella;intestinihominis;
1a475d993cb23b897e7d044b4a8e227dc38c1868	Bacteria;Firmicutes;Bacilli;Lactobacillales;Streptococcaceae;Streptococcus;anginosus/milleri/mitis;
bad66bf4a5c9ee5fc1cf9006a8bcaf1be9aa00f3	Bacteria;Bacteroidetes;Bacteroidia;Bacteroidales;Tannerellaceae;Parabacteroides;johnsonii;
c7e5b59cd5621b4226e12fd6fa81d2741c476b58	Bacteria;Firmicutes;Clostridia;Clostridiales;Lachnospiraceae;NA;NA;
4969c494dd7ebe2fce361ed6f5bbd39bd95e5825	Bacteria;Bacteroidetes;Bacteroidia;Bacteroidales;Prevotellaceae;Prevotella_2;stercorea;
35ccd8b70c94b93aeac8edc76e1161747da3a7eb	Bacteria;Firmicutes;Negativicutes;Selenomonadales;Acidaminococcaceae;Phascolarctobacterium;succinatutens;
fa168b426edd535933f3a3828a6b828df49062a5	Bacteria;Epsilonbacteraeota;Campylobacteria;Campylobacterales;Campylobacteraceae;Campylobacter;gracilis;
b13951b91d0ea98c9318802b165586ffe5633401	Bacteria;Bacteroidetes;Bacteroidia;Bacteroidales;Tannerellaceae;Parabacteroides;distasonis;
67b78e7396fa1738e58e64929158bc6845e093ed	Bacteria;Firmicutes;Clostridia;Clostridiales;Ruminococcaceae;Faecalibacterium;cf./prausnitzii;
e1f53ad66887d85ab53dc3ee11852099a2ba1dc4	Bacteria;Firmicutes;Clostridia;Clostridiales;Clostridiaceae_1;Clostridium_sensu_stricto_1;acetobutylicum/beijerinckii/butyricum/celatum/cellulovorans/chromiireducens/diolis/disporicum/isatidis/neonatale/paraputrificum/pasteurianum/roseum/saudiense/tertium/tyrobutyricum;
3cd6064e316725bbf5cc18acd47d8d5aa3866df3	Bacteria;Bacteroidetes;Bacteroidia;Bacteroidales;Bacteroidaceae;Bacteroides;acidifaciens/cellulosilyticus/intestinalis/nordii/oleiciplenus/stercorirosoris/timonensis;
77d2e8da12fc28cb027c3e02cf53b4f36b11cf25	Bacteria;Bacteroidetes;Bacteroidia;Bacteroidales;Prevotellaceae;Prevotella_9;NA;
bfc15fbd9d729477b1a631dbdcceba9f5434922e	Bacteria;Firmicutes;Clostridia;Clostridiales;Lachnospiraceae;Coprococcus_2;eutactus;
21592ba1595b53b28786905747efcde804d7687b	Bacteria;Bacteroidetes;Bacteroidia;Bacteroidales;Prevotellaceae;Prevotella;oralis;
1ecab92b37249e34833673ea6b2c822176907b1b	Bacteria;Firmicutes;Clostridia;Clostridiales;Ruminococcaceae;Fournierella;massiliensis;
7c44a56266f5f210c93853ec31496cb8731ae08c	Bacteria;Firmicutes;Clostridia;Clostridiales;Christensenellaceae;Christensenellaceae_R-7_group;NA;
952070c786da4921bb8ba3af4b93c6fe55316931	Bacteria;Firmicutes;Clostridia;Clostridiales;Lachnospiraceae;Eisenbergiella;tayi;
5b4d8070a5a9b2dfb0a5a73bd78ab21fbac9c766	Bacteria;Firmicutes;Bacilli;Lactobacillales;Streptococcaceae;Streptococcus;anginosus/constellatus/intermedius/lutetiensis;
45a584b69f2bfa6a2fe089ba07eb31e4f40faee3	Bacteria;Firmicutes;Bacilli;Lactobacillales;Streptococcaceae;Streptococcus;oralis/parasanguinis/sanguinis;
d877339530e56f3b5c49715d7e00b74864c47dc6	Bacteria;Bacteroidetes;Bacteroidia;Bacteroidales;Prevotellaceae;Prevotella;oris;
a81c9a777b09232703ab427c8ba433aff1efb8af	Bacteria;Bacteroidetes;Bacteroidia;Bacteroidales;Prevotellaceae;Prevotella;NA;
32a910e91b72457ff2a6d84e982b0829f6a8e683	Bacteria;Firmicutes;Erysipelotrichia;Erysipelotrichales;Erysipelotrichaceae;Erysipelotrichaceae_UCG-003;genus_check/cateniformis;
3b4103a5a2bcb8b5f8242e4de0ef9b436507b666	Bacteria;Proteobacteria;Gammaproteobacteria;Enterobacteriales;Enterobacteriaceae;Klebsiella;aerogenes/granulomatis/oxytoca/pneumoniae;
e95ed6cbcf3d888d470e074f18b051c839c105ff	Bacteria;Bacteroidetes;Bacteroidia;Bacteroidales;Bacteroidaceae;Bacteroides;NA;
60bf6f8e825b3ab777e65a2ea558cabf4d0f9748	Bacteria;Firmicutes;Clostridia;Clostridiales;Lachnospiraceae;Coprococcus_2;NA;
8bc6806c28c9260430510c4336ca751aba704ac7	Bacteria;Firmicutes;Clostridia;Clostridiales;Lachnospiraceae;Lachnospiraceae_NK4A136_group;NA;
992d72ce56460d2b7bb156cf75c9f8ae42792033	Bacteria;Bacteroidetes;Bacteroidia;Bacteroidales;Bacteroidaceae;Bacteroides;acidifaciens/caccae/caecimuris/dorei/faecichinchillae/faecis/fragilis/graminisolvens/neonati/ovatus/reticulotermitis/salyersiae/thetaiotaomicron/xylanisolvens;
b9db340c50b4da538527a46534b8e9334ba85b2c	Bacteria;Bacteroidetes;Bacteroidia;Bacteroidales;Prevotellaceae;Prevotella_2;stercorea;
707106399e8859a33b8f83da5e18eee06870bf0b	Bacteria;Firmicutes;Clostridia;Clostridiales;Lachnospiraceae;Hungatella;hathewayi;
cf11403fa75358f2789a88459df8e866316a2165	Bacteria;Proteobacteria;Gammaproteobacteria;Enterobacteriales;Enterobacteriaceae;Morganella;morganii;
ecd396fb6b1359e1d5d83a36da9e626aad07efa9	Bacteria;Bacteroidetes;Bacteroidia;Bacteroidales;Prevotellaceae;Prevotellaceae_NK3B31_group;NA;
2ffc7408c2699e6c24bc7c85199b80aec2c9da3d	Bacteria;Firmicutes;Clostridia;Clostridiales;Clostridiaceae_1;Clostridium_sensu_stricto_1;paraputrificum;
dc39f88b0b10c13ce7a1bca6ad88e27186a6c8d3	Bacteria;Firmicutes;Clostridia;Clostridiales;Lachnospiraceae;NA;NA;
a0671b26084fab5a399e6631954bd35def5c9192	Bacteria;Proteobacteria;Gammaproteobacteria;Betaproteobacteriales;Burkholderiaceae;Parasutterella;NA;
7de220b68a91efc7189cb88721faf11b1cdbf274	Bacteria;Bacteroidetes;Bacteroidia;Bacteroidales;Prevotellaceae;Prevotella_7;veroralis;
edea1fa9c0f7b16790e74824cc36ef351880224c	Bacteria;Spirochaetes;Spirochaetia;Spirochaetales;Spirochaetaceae;Treponema_2;lecithinolyticum;
348c94692a9e314e0303085c6949dd2e51a66ad7	Bacteria;Firmicutes;Clostridia;Clostridiales;Ruminococcaceae;Subdoligranulum;NA;
10dff73d920c566335b2dd141c23263344920fc6	Bacteria;Bacteroidetes;Bacteroidia;Bacteroidales;Bacteroidaceae;Bacteroides;massiliensis;
9ab91d893b051fc333d4f93908647b370598b4fa	Bacteria;Bacteroidetes;Bacteroidia;Bacteroidales;Prevotellaceae;Prevotella_2;stercorea;
b27f3b87ef97f27eec88703e4fe755688561749b	Bacteria;Firmicutes;Clostridia;Clostridiales;Lachnospiraceae;Roseburia;inulinivorans;
bc20137757c62ad131a83a32ef6141c46b9d6897	Bacteria;Firmicutes;Clostridia;Clostridiales;Lachnospiraceae;Lachnospiraceae_UCG-004;NA;
c17b80c48854c9bcd899f65c440609df5318909c	Bacteria;Firmicutes;Clostridia;Clostridiales;Lachnospiraceae;Blautia;stercoris;
353f31cfde010ab52d4768079f71417ab657b0a9	Bacteria;Proteobacteria;Gammaproteobacteria;Betaproteobacteriales;Neisseriaceae;Eikenella;corrodens;
d91225d594a4a64cd1d5dd55aed8ada88ab55c5d	Bacteria;Firmicutes;Clostridia;Clostridiales;Lachnospiraceae;Tyzzerella_4;NA;
c72a5f888d6aa9d62b7c3af4b4dd14975f963f6d	Bacteria;Bacteroidetes;Bacteroidia;Bacteroidales;Rikenellaceae;Alistipes;massiliensis/senegalensis/timonensis;
542d835cdd051812e11699d1d31c022b9b46927b	Bacteria;Bacteroidetes;Bacteroidia;Bacteroidales;Bacteroidaceae;Bacteroides;massiliensis/sartorii/vulgatus;
fc4a80e602ab01f12ef93278ae895700dbaa9c6c	Bacteria;Bacteroidetes;Bacteroidia;Bacteroidales;Rikenellaceae;Alistipes;massiliensis;
0694fb7ab2fc435cd49b675a4a501d5d9daa2930	Bacteria;Firmicutes;Clostridia;Clostridiales;Ruminococcaceae;Negativibacillus;massiliensis;
c4cf89518061ec0422ac93445d6157c74e9a1328	Bacteria;Bacteroidetes;Bacteroidia;Bacteroidales;Bacteroidaceae;Bacteroides;intestinalis;
09eddc6fd721fb22cba6d040cab80cac0ea495f9	Bacteria;Firmicutes;Negativicutes;Selenomonadales;Veillonellaceae;Dialister;invisus/pneumosintes;
5578eea96244f7aaf983c017f56ed6372811247e	Bacteria;Bacteroidetes;Bacteroidia;Bacteroidales;Barnesiellaceae;Coprobacter;fastidiosus;
ddf86a40dea7b9db33975a94e45f658dce7be71c	Bacteria;Firmicutes;Clostridia;Clostridiales;Lachnospiraceae;Blautia;hansenii;
93a0c608b7bb05f93eb7f94ca4e34b33869c230f	Bacteria;Bacteroidetes;Bacteroidia;Bacteroidales;Prevotellaceae;Alloprevotella;tannerae;
23882f50ef1579445f4c68c08f7fa94c8bae1884	Bacteria;Firmicutes;Clostridia;Clostridiales;Lachnospiraceae;Lachnospira;genus_check/eligens;
0ab8a042783603c3492ef59e201bbc2dc197b2c4	Bacteria;Firmicutes;Negativicutes;Selenomonadales;Veillonellaceae;Dialister;succinatiphilus;
8480afc9d9714b3f362592ca45797f74efbbe83d	Bacteria;Firmicutes;Negativicutes;Selenomonadales;Acidaminococcaceae;Phascolarctobacterium;succinatutens;
5264d14598bbaf7cb1b59a53127048c6dbf37b52	Bacteria;Firmicutes;Negativicutes;Selenomonadales;Veillonellaceae;Veillonella;dispar/parvula;
f16694009db71e9fcf85048a13a87506313e6f10	Bacteria;Bacteroidetes;Bacteroidia;Bacteroidales;Bacteroidaceae;Bacteroides;acidifaciens/cellulosilyticus/fragilis/intestinalis/nordii/oleiciplenus/stercorirosoris/timonensis/xylanisolvens;
0afb51a9aca15a366cb1f3ab3c93b03f458bd2b1	Bacteria;Firmicutes;Clostridia;Clostridiales;Lachnospiraceae;Tyzzerella;NA;
a9f88d0218e5ccc5b9be000e45cc90f63f882686	Bacteria;Bacteroidetes;Bacteroidia;Bacteroidales;Tannerellaceae;Parabacteroides;NA;
3755a9f75a9fca71f8b405b6f63ecbd6768f0888	Bacteria;Fusobacteria;Fusobacteriia;Fusobacteriales;Fusobacteriaceae;Fusobacterium;nucleatum;
4ed0bf99e85aa440723fbdd492fb3921fa886476	Bacteria;Firmicutes;Clostridia;Clostridiales;Lachnospiraceae;NA;NA;
3de3a24023966414ac01c160f292d980ccf505cc	Bacteria;Firmicutes;Clostridia;Clostridiales;Lachnospiraceae;Dorea;formicigenerans/longicatena;
baffd3d6fb9a20c3aff0b6b00cdb31b32fcf47bb	Bacteria;Firmicutes;Clostridia;Clostridiales;Ruminococcaceae;NA;NA;
17ed7f0069644fbacc11533a7d860c007f5ca967	Bacteria;Bacteroidetes;Bacteroidia;Bacteroidales;Bacteroidaceae;Bacteroides;plebeius;
f7540ba60819ee9630a9300b97480713e3b48f47	Bacteria;Bacteroidetes;Bacteroidia;Flavobacteriales;Weeksellaceae;Bergeyella;cardium;
db07bdded91086636c36ae79d31d7d06ca710ac4	Bacteria;Bacteroidetes;Bacteroidia;Bacteroidales;Prevotellaceae;Prevotella_9;NA;
f48645df1c7da36a4cb0d08e286bcb26f82083d1	Bacteria;Firmicutes;Bacilli;Lactobacillales;Streptococcaceae;Streptococcus;anginosus/constellatus/intermedius/sanguinis/suis;
b8fa79f7650089d5b082ef9f3f86eb0d2cc2c2fb	Bacteria;Bacteroidetes;Bacteroidia;Bacteroidales;Prevotellaceae;Prevotella_9;NA;
879f3ad6e99637b795ad0eed95064ac0d1b4e34d	Bacteria;Firmicutes;Clostridia;Clostridiales;Ruminococcaceae;Ruminococcaceae_UCG-005;NA;
3a467a714c42ed88d5c6933d2ffcdad4d0e07261	Bacteria;Bacteroidetes;Bacteroidia;Bacteroidales;Bacteroidaceae;Bacteroides;massiliensis;
1e455816a7f88a04df95530953ec4bfb65af4029	Bacteria;Proteobacteria;Alphaproteobacteria;Rhodospirillales;NA;NA;NA;
88dc78bb4fd1d49c6ee4e805093c57251a2c821d	Bacteria;Firmicutes;Negativicutes;Selenomonadales;Veillonellaceae;Selenomonas_4;NA;
4fa34874a9619a3dff7e3a4c818824e50c2c4b62	Bacteria;Bacteroidetes;Bacteroidia;Bacteroidales;Barnesiellaceae;Barnesiella;intestinihominis;
5674a6dcbc90f6ed5f456903ca7692c90d6c4d7b	Bacteria;Bacteroidetes;Bacteroidia;Bacteroidales;Rikenellaceae;Alistipes;indistinctus;
b783a1ef5067a7bd42e016c1358e5f87c5f07f43	Bacteria;Firmicutes;Clostridia;Clostridiales;Lachnospiraceae;Lachnospiraceae_UCG-001;NA;
ef42c3c684d63e9feab9d69a3efd64fc077a3f2b	Bacteria;Firmicutes;Negativicutes;Selenomonadales;Veillonellaceae;Megamonas;hypermegale/rupellensis;
927f29e65977cc46f0082260580aff6c5ca81814	Bacteria;Proteobacteria;Gammaproteobacteria;Enterobacteriales;Enterobacteriaceae;Escherichia/Shigella;coli;
59144f7aa14ec8d0e0cb0e8dcfeaa46e253a047f	Bacteria;Bacteroidetes;Bacteroidia;Sphingobacteriales;Lentimicrobiaceae;NA;NA;
865373a13c40d5ff1e4a357131dc7f2fbb5e9c9e	Bacteria;Firmicutes;Clostridia;Clostridiales;Ruminococcaceae;Ruminococcus_1;bicirculans;
d1b85cc126877fa07556a39c9f110f7295f71278	Bacteria;Firmicutes;Clostridia;Clostridiales;Lachnospiraceae;Lachnospiraceae_ND3007_group;NA;
4a5d3ca1a784b0b59365e16d1d97f2f440751e15	Bacteria;Bacteroidetes;Bacteroidia;Bacteroidales;Bacteroidaceae;Bacteroides;ovatus;
0e45bc6ce119c88a8e009ff3f0c99be4c7402928	Bacteria;Bacteroidetes;Bacteroidia;Bacteroidales;Bacteroidaceae;Bacteroides;acidifaciens/cellulosilyticus/intestinalis/nordii;
f81dad75a6929cbe5dd044ec019aeb14095253ef	Bacteria;Bacteroidetes;Bacteroidia;Bacteroidales;Prevotellaceae;Prevotella_7;NA;
13cc84dde66591c0bc3718ad00c673a9b1dfeb20	Bacteria;Bacteroidetes;Bacteroidia;Bacteroidales;Porphyromonadaceae;Porphyromonas;gingivalis;
5262929392a66cf2afc6a41089cb6dfc6d3e9160	Bacteria;Actinobacteria;Coriobacteriia;Coriobacteriales;Eggerthellaceae;Eggerthella;lenta;
51fcd3a9c226e069958bfc11563f75a12bed86ee	Bacteria;Firmicutes;Bacilli;Lactobacillales;Enterococcaceae;Enterococcus;NA;
d981ca69008275bc14520bd741ecd1b8df3c3f18	Bacteria;Bacteroidetes;Bacteroidia;Sphingobacteriales;Lentimicrobiaceae;NA;NA;
3c65e4353920190d8aaafbfbc7b07f51e83d298c	Bacteria;Proteobacteria;Gammaproteobacteria;Betaproteobacteriales;Burkholderiaceae;Parasutterella;excrementihominis;
9adc1f7a76d9fe7c60055ef3617bfb55568390e1	Bacteria;Bacteroidetes;Bacteroidia;Bacteroidales;Muribaculaceae;NA;NA;
ddd2786b33558030221c945f82ee0c33a281e539	Bacteria;Firmicutes;Clostridia;Clostridiales;Clostridiales_vadinBB60_group;NA;NA;
d9753c3b4276cc1fe7f57e5109169ff7bf40167a	Bacteria;Bacteroidetes;Bacteroidia;Bacteroidales;Bacteroidaceae;Bacteroides;massiliensis;
2ad864d2efcecf07995d94dcdef2afb425b4fa60	Bacteria;Bacteroidetes;Bacteroidia;Bacteroidales;Bacteroidaceae;Bacteroides;massiliensis/sartorii/vulgatus;
18a67bce693870e0e2e1c2675519b5a208a26aba	Bacteria;Bacteroidetes;Bacteroidia;Bacteroidales;Bacteroidaceae;Bacteroides;finegoldii;
591b61a647f7fae44805cbb286063474d03feeab	Bacteria;Firmicutes;Negativicutes;Selenomonadales;Veillonellaceae;Veillonella;atypica/dispar;
8fe3d6e63c7cc197c8d9ee5a54450c7402b0ecfd	Bacteria;Firmicutes;Clostridia;Clostridiales;Christensenellaceae;Christensenellaceae_R-7_group;NA;
620957d1dc6c43ee4a3aad45de10a327bbdb8917	Bacteria;Bacteroidetes;Bacteroidia;Bacteroidales;Bacteroidaceae;Bacteroides;finegoldii;
3897e30a1778b4cbb87e053557cc96329d33fc01	Bacteria;Firmicutes;Clostridia;Clostridiales;Ruminococcaceae;Ruminiclostridium_9;NA;
66cc8012b26068af882ad952e91345d0956686bc	Bacteria;Firmicutes;Clostridia;Clostridiales;Ruminococcaceae;Ruminiclostridium_5;NA;
ed3156fc95cdb1377fa0929ba61242b2aa0bbbe9	Bacteria;Firmicutes;Clostridia;Clostridiales;Ruminococcaceae;CAG-352;NA;
669d1eed88e63746a061fe4bee1bbe567d99ac3e	Bacteria;Bacteroidetes;Bacteroidia;Bacteroidales;Prevotellaceae;Alloprevotella;NA;
544c513ce6fd3ff507e31a840e28525bc91dd459	Bacteria;Fusobacteria;Fusobacteriia;Fusobacteriales;Leptotrichiaceae;Leptotrichia;NA;
9aabaca70ab3616bcc40b4e2e09a6d024049e7ee	Bacteria;Firmicutes;Bacilli;Lactobacillales;Streptococcaceae;Streptococcus;salivarius/thermophilus;
ee7bf494d86af99a865893e42c918c68d6c7d70f	Bacteria;Firmicutes;Negativicutes;Selenomonadales;Veillonellaceae;Veillonella;atypica/parvula;
2b2000704aa739ea00a45a8bed5bdd42c8cafcb8	Bacteria;Firmicutes;Clostridia;Clostridiales;Lachnospiraceae;NA;NA;
05b43b170664f10068050fad7c7a92e7d73b1ffa	Bacteria;Firmicutes;Clostridia;Clostridiales;Lachnospiraceae;Eisenbergiella;massiliensis;
668d8efeff7e2085730885ab142b389c6d20c209	Bacteria;Synergistetes;Synergistia;Synergistales;Synergistaceae;Cloacibacillus;evryensis;
e612f12b9a45fefdc20116717921684d72951146	Bacteria;Proteobacteria;Gammaproteobacteria;Enterobacteriales;Enterobacteriaceae;Klebsiella;aerogenes/granulomatis/oxytoca/pneumoniae/quasipneumoniae/variicola;
94e8622f6a2581608d929ec3b9575fd6a48e94e5	Bacteria;Bacteroidetes;Bacteroidia;Bacteroidales;Bacteroidaceae;Bacteroides;acidifaciens/cellulosilyticus/intestinalis/nordii/oleiciplenus/stercorirosoris/timonensis;
47d8c1740bdaac2d6125d71d1ccbf864ee67f63c	Bacteria;Firmicutes;Bacilli;Lactobacillales;Lactobacillaceae;Lactobacillus;acidophilus/brevis/delbrueckii/fermentum/ingluviei/oris/parabuchneri/plantarum;
c2712d80288509b3c4e35086e2543947bfca2a44	Bacteria;Actinobacteria;Coriobacteriia;Coriobacteriales;Coriobacteriaceae;Collinsella;intestinalis/stercoris;
0ce4528ec7055016fe58733df6ed615b9407e6a9	Bacteria;Bacteroidetes;Bacteroidia;Flavobacteriales;Flavobacteriaceae;Capnocytophaga;leadbetteri;
80e5626b4e6f265b88152db1f18ca5cd42e2e7df	Bacteria;Bacteroidetes;Bacteroidia;Bacteroidales;Prevotellaceae;Prevotella_9;NA;
50f990d028e180264c1f3136bf7c82268cc839c5	Bacteria;Bacteroidetes;Bacteroidia;Bacteroidales;Bacteroidaceae;Bacteroides;NA;
37773eb88de6c3dd959a248ae060af4a9b954356	Bacteria;Bacteroidetes;Bacteroidia;Bacteroidales;Bacteroidaceae;Bacteroides;acidifaciens/cellulosilyticus/intestinalis/nordii;
72c701f793a8c2da613672698a6d0c97be0cd315	Bacteria;Proteobacteria;Gammaproteobacteria;Pasteurellales;Pasteurellaceae;Haemophilus;parainfluenzae;
7439312916bcc5108a2c34ca79874281e17bf48b	Bacteria;Firmicutes;Clostridia;Clostridiales;Ruminococcaceae;Ruminococcaceae_UCG-002;NA;
779294b5e71bedb4c541a72487bbffff71aa9ed3	Bacteria;Firmicutes;Clostridia;Clostridiales;Ruminococcaceae;Ruminococcaceae_UCG-014;NA;
83d8d058f7a1bc979398d8300b2b20084da9bfec	Bacteria;Verrucomicrobia;Verrucomicrobiae;Verrucomicrobiales;Akkermansiaceae;Akkermansia;muciniphila;
41d30fe3c75a0bf7d987348b64fcf991e5a92f25	Bacteria;Firmicutes;Clostridia;Clostridiales;Ruminococcaceae;Ruminococcus_1;bicirculans;
ac6cf191601910de7fd1681653496240eddd7f71	Bacteria;Bacteroidetes;Bacteroidia;Bacteroidales;Prevotellaceae;Prevotella_7;NA;
d43909dedfb8a5221a120430a7382306026db673	Bacteria;Bacteroidetes;Bacteroidia;Bacteroidales;Prevotellaceae;Prevotella_7;NA;
c2c240cebca8a54888238eeec25927b061eca13a	Bacteria;Firmicutes;Clostridia;Clostridiales;Lachnospiraceae;Lachnospira;NA;
6cc9ef6b07db3380513b402f2b6f781f249dc64e	Bacteria;Bacteroidetes;Bacteroidia;Bacteroidales;Prevotellaceae;Prevotella_9;NA;
8d842fcef38ede4e1fc6e20e9c848d16ced04c6e	Bacteria;Bacteroidetes;Bacteroidia;Bacteroidales;Bacteroidaceae;Bacteroides;coprocola;
af360d2cee93a1d111457d5bf9490863d8f13b93	Bacteria;Firmicutes;Negativicutes;Selenomonadales;Veillonellaceae;Selenomonas_4;NA;
42adac273cd0ffae54091f9ee9abaeafafd5e365	Bacteria;Firmicutes;Clostridia;Clostridiales;Ruminococcaceae;Butyricicoccus;desmolans/faecihominis;
1ebaf140d27e1fb39345f56da03ab816da67d484	Bacteria;Fusobacteria;Fusobacteriia;Fusobacteriales;Fusobacteriaceae;Fusobacterium;nucleatum;
e5d8fc315c27affec3fac8ecaabb635b744c5096	Bacteria;Firmicutes;Clostridia;Clostridiales;Lachnospiraceae;Lachnoclostridium;NA;
f758dee8537ecf9b88a3b82368ca4bb892cb42b0	Bacteria;Firmicutes;Clostridia;Clostridiales;Ruminococcaceae;Ruminiclostridium_6;NA;
e4ca879f74d73126b0927e15eb88f107c6041388	Bacteria;Firmicutes;Bacilli;Bacillales;Family_XI;Gemella;morbillorum;
7d1509fcb18d854bdfe5309ba9573171c400260d	Bacteria;Firmicutes;Clostridia;Clostridiales;Lachnospiraceae;Lachnoclostridium;NA;
cfbcbb37a48f8cec527c2cb557a122f00d8d0b25	Bacteria;Bacteroidetes;Bacteroidia;Bacteroidales;Muribaculaceae;NA;NA;
230b1a79440918d68473e14218b72b5563b40a34	Bacteria;Bacteroidetes;Bacteroidia;Bacteroidales;Prevotellaceae;Prevotella;nanceiensis;
fe46905616cbe4186f155d6e6a77754e1c98aa69	Bacteria;Proteobacteria;Deltaproteobacteria;Desulfovibrionales;Desulfovibrionaceae;Bilophila;wadsworthia;
7c3691f86ca24d120ef5793ddb91c28208ff88e6	Bacteria;Bacteroidetes;Bacteroidia;Bacteroidales;Prevotellaceae;Prevotella_7;NA;
daaf1b2b9e24fd2efe0f23387814c5c3bce1b735	Bacteria;Bacteroidetes;Bacteroidia;Bacteroidales;Bacteroidaceae;Bacteroides;massiliensis;
67588787cfa3f9bab794f3327b0fdaa29aa8f30f	Bacteria;Firmicutes;Clostridia;Clostridiales;Ruminococcaceae;Ruminococcaceae_UCG-013;NA;
4f2fe7cce2ae75133b4fde54f580de612ba4cbf7	Bacteria;Firmicutes;Clostridia;Clostridiales;Clostridiaceae_1;Clostridium_sensu_stricto_2;cadaveris;
6e1a34efc4207718f8d88d5cefc7e4e1973d46c7	Bacteria;Fusobacteria;Fusobacteriia;Fusobacteriales;Leptotrichiaceae;Leptotrichia;NA;
8285158349005dd6349b2cfcdfac111db2cfca77	Bacteria;Bacteroidetes;Bacteroidia;Sphingobacteriales;Lentimicrobiaceae;NA;NA;
2a28609e5700c3e74e89402cf14637de2dbc1d0b	Bacteria;Firmicutes;Clostridia;Clostridiales;Lachnospiraceae;NA;NA;
578d33fadd45582f3a818f4ae985dcd6b31617d3	Bacteria;Firmicutes;Clostridia;Clostridiales;Ruminococcaceae;Ruminococcus_1;NA;
b9eb1b1c1af7062dcb6daa2f87c1ad943070b7b2	Bacteria;Bacteroidetes;Bacteroidia;Bacteroidales;Bacteroidaceae;Bacteroides;massiliensis;
9f80e2b7e3d14331cae88cb2893b15f710c9037f	Bacteria;Bacteroidetes;Bacteroidia;Bacteroidales;Bacteroidaceae;Bacteroides;plebeius;
e3e12692a992516df33da576f72b27a5ce4de494	Bacteria;Proteobacteria;Gammaproteobacteria;Betaproteobacteriales;Burkholderiaceae;Parasutterella;excrementihominis;
b27d148032e8a9f0a1e6deff6115e0cc1fedc87a	Bacteria;Bacteroidetes;Bacteroidia;Bacteroidales;Tannerellaceae;Parabacteroides;distasonis;
10dc9de26c66bbcf1bc63aa9c1057ca7d620fe87	Bacteria;Firmicutes;Clostridia;Clostridiales;Family_XIII;Family_XIII_AD3011_group;NA;
716c37e5f6ffaa515f09e380660045711a54e104	Bacteria;Bacteroidetes;Bacteroidia;Bacteroidales;Prevotellaceae;Alloprevotella;NA;
da5fa25990a6f68e83cbd46851b9af47e49f0eb2	Bacteria;Bacteroidetes;Bacteroidia;Bacteroidales;Tannerellaceae;Parabacteroides;distasonis;
0b136d9f48d8507be5df7dc25c4a1e05ec0fe8d2	Bacteria;Fusobacteria;Fusobacteriia;Fusobacteriales;Fusobacteriaceae;Fusobacterium;necrophorum;
ef5be163499ca08fc179944291dfc11c79acab8e	Bacteria;Fusobacteria;Fusobacteriia;Fusobacteriales;Fusobacteriaceae;Fusobacterium;mortiferum;
9ee62b4f62f78de17f2619ae71e6d1142d91285e	Bacteria;Firmicutes;Clostridia;Clostridiales;Lachnospiraceae;NA;NA;
716f7a05ae027a7c92769c4db6940deebb4bc550	Bacteria;Firmicutes;Clostridia;Clostridiales;Ruminococcaceae;Ruminococcus_1;callidus;
47fb89be75a95bee68c67431e54dd3c967a0ce0a	Bacteria;Firmicutes;Clostridia;Clostridiales;Lachnospiraceae;Roseburia;NA;
c2190e3f531803b61aaaf207a851644dcf77ac18	Bacteria;Firmicutes;Clostridia;Clostridiales;Ruminococcaceae;Ruminiclostridium_5;NA;
b0640681d8fc1906be446a453b8a9a7fb6269eb9	Bacteria;Bacteroidetes;Bacteroidia;Bacteroidales;Prevotellaceae;Prevotella_9;copri;
830870d8556c988a71bc4e46e57468503173ce0d	Bacteria;Firmicutes;Erysipelotrichia;Erysipelotrichales;Erysipelotrichaceae;Candidatus_Stoquefichus;massiliensis;
79a995a074d246457f9f9ef51b0459729cb02c93	Bacteria;Bacteroidetes;Bacteroidia;Bacteroidales;Porphyromonadaceae;Porphyromonas;endodontalis;
8e1f59323f766c43135e7f0229b58e0f7e24bc10	Bacteria;Fusobacteria;Fusobacteriia;Fusobacteriales;Fusobacteriaceae;Fusobacterium;nucleatum;
5a27199b07d5f0f2af6b527c47638673c62436f5	Bacteria;Firmicutes;Clostridia;Clostridiales;Family_XI;Peptoniphilus;senegalensis/tyrrelliae;
e7c0aa95e550db3ea3e2c91ff0fb06ba465a4229	Bacteria;Bacteroidetes;Bacteroidia;Bacteroidales;Prevotellaceae;Alloprevotella;NA;
26bf8c066146b41167a37935f3f358101696b6ee	Bacteria;Firmicutes;Erysipelotrichia;Erysipelotrichales;Erysipelotrichaceae;Holdemania;filiformis;
19d8ff49461ee1480cfca8af8338e5fc2f47b914	Bacteria;Firmicutes;Clostridia;Clostridiales;Peptostreptococcaceae;Terrisporobacter;NA;
5bd57cd471e698dc46aaec8c983cca7c263735d2	Bacteria;Cyanobacteria;Melainabacteria;Gastranaerophilales;NA;NA;NA;
b1807c3c5ab123ab4e4f6a1af206ed149dbbca76	Bacteria;Proteobacteria;Gammaproteobacteria;Enterobacteriales;Enterobacteriaceae;Cronobacter;NA;
40baf8778caba46ad1fc17a07c35972705b4e46d	Bacteria;Bacteroidetes;Bacteroidia;Bacteroidales;Bacteroidaceae;Bacteroides;finegoldii;
7f6c43a1a372d093ab8119882bcf1c59276c1a9f	Bacteria;Proteobacteria;Gammaproteobacteria;Enterobacteriales;Enterobacteriaceae;Enterobacter;NA;
fe16189a950ef826a286a698fbfb61a2ce802e7f	Bacteria;Firmicutes;Clostridia;Clostridiales;Ruminococcaceae;Ruminococcaceae_UCG-014;NA;
651b1bcc6cf908ae6d2e4ec1ade7db9726d606b5	Bacteria;Bacteroidetes;Bacteroidia;Bacteroidales;Muribaculaceae;CAG-873;NA;
b1bf7fa4c2e7ff91f286ef3724ade7e888f74af2	Bacteria;Firmicutes;Clostridia;Clostridiales;Lachnospiraceae;Lachnospira;pectinoschiza;
9862db20ac71b8ca380078845d1dec2bb0d56db6	Bacteria;Bacteroidetes;Bacteroidia;Bacteroidales;Prevotellaceae;Alloprevotella;NA;
90284ed6ee723c199f2201047ef3d3c8fdb69c2e	Bacteria;Firmicutes;Clostridia;Clostridiales;Peptostreptococcaceae;Peptostreptococcus;anaerobius;
88280c5eef5b050e56011169b897086055a3e4a7	Bacteria;Actinobacteria;Coriobacteriia;Coriobacteriales;Eggerthellaceae;Eggerthella;lenta;
71687bcdd1a2e2f6ec1bd372df414f5d12ed661a	Bacteria;Spirochaetes;Spirochaetia;Spirochaetales;Spirochaetaceae;Treponema_2;NA;
23a04fded960a8b9ae19b9f4b3955d594fd8bb37	Bacteria;Spirochaetes;Spirochaetia;Spirochaetales;Spirochaetaceae;Treponema_2;NA;
6166ec15c219f7e44d88f08178a9bd1aa3ad8a64	Bacteria;Bacteroidetes;Bacteroidia;Bacteroidales;Bacteroidaceae;Bacteroides;massiliensis;
02ba095df8d30a52de545bb4eed733e57ecbcbaa	Bacteria;Proteobacteria;Gammaproteobacteria;Enterobacteriales;Enterobacteriaceae;NA;NA;
37a80edf75ed1ede62c49e00a6cfaf6111d0a131	Bacteria;Firmicutes;Clostridia;Clostridiales;Lachnospiraceae;Agathobacter;NA;
e569c89d785b12b9df8ebf9e376f2e1da00e5e11	Bacteria;Firmicutes;Clostridia;Clostridiales;Ruminococcaceae;Faecalibacterium;prausnitzii;
79c7e44499de484e0b8b9b29de0cfd207d87bd5d	Bacteria;Firmicutes;Clostridia;Clostridiales;Peptostreptococcaceae;NA;NA;
4392026d8c0b75415dc1cd17f2520cc30cc15c99	Bacteria;Firmicutes;Clostridia;Clostridiales;Ruminococcaceae;Ruminococcaceae_UCG-014;NA;
4a0e8179d5abacb2cecbd1a35c9dae671794a855	Bacteria;Bacteroidetes;Bacteroidia;Bacteroidales;Prevotellaceae;Prevotella;pallens;
7b00e0e6df7ff973d165928952320aaa95e1a9a6	Bacteria;Firmicutes;Clostridia;Clostridiales;Ruminococcaceae;NA;NA;
77d88fffe62580ae9eb49292451d0619c247de00	Bacteria;Bacteroidetes;Bacteroidia;Bacteroidales;Bacteroidaceae;Bacteroides;stercoris;
5b9f28607690ff8fc9a7712e206777cc49bdb29f	Bacteria;Firmicutes;Negativicutes;Selenomonadales;Veillonellaceae;Dialister;succinatiphilus;
9235608f139c6797e286ed137ed22a5b241b1b1a	Bacteria;Firmicutes;Clostridia;Clostridiales;Ruminococcaceae;Anaerotruncus;NA;
cfd2bd6b50ab13bbd6c14518281920d6018287fd	Bacteria;Firmicutes;Clostridia;Clostridiales;Lachnospiraceae;Blautia;luti/obeum;
40bb3b67ad2901ad5aeb5c8e0bbb8dd618a655e6	Bacteria;Fusobacteria;Fusobacteriia;Fusobacteriales;Leptotrichiaceae;Leptotrichia;buccalis;
a80ee88ccc2aaaf4aa78ca4a96ed425c319a01fe	Bacteria;Proteobacteria;Gammaproteobacteria;Betaproteobacteriales;Neisseriaceae;Neisseria;meningitidis;
981787c105693e6d57f925437c828c382b0b5dcc	Bacteria;Firmicutes;Clostridia;Clostridiales;Lachnospiraceae;Tyzzerella;NA;
270bf95bb484da51a432adebe5755a07c7004d69	Bacteria;Firmicutes;Clostridia;Clostridiales;Peptostreptococcaceae;NA;NA;
b56b7e2dd2e753138a0a1d1e71f3056d12fed902	Bacteria;Firmicutes;Clostridia;Clostridiales;Lachnospiraceae;NA;NA;
383202754f6b3d9d2ca82c2b93fe72bc98d39ea6	Bacteria;Bacteroidetes;Bacteroidia;Bacteroidales;Prevotellaceae;Prevotella_9;NA;
79e19266ab6c51afe2f499f04fa45e8c612dd40f	Bacteria;Firmicutes;Clostridia;Clostridiales;Lachnospiraceae;Lachnospiraceae_NK4A136_group;NA;
48cd3de5d6d8698dc83c470399e847b002d078f3	Bacteria;Firmicutes;Erysipelotrichia;Erysipelotrichales;Erysipelotrichaceae;Turicibacter;sanguinis;
92f12e93d229b3ecd65e633a8e16c116cee8c680	Bacteria;Bacteroidetes;Bacteroidia;Bacteroidales;NA;NA;NA;
92b012694d7d4a810674d67bb3fd25a56ba3ba8e	Bacteria;Bacteroidetes;Bacteroidia;Bacteroidales;Prevotellaceae;Prevotella;bivia;
4c1cc35a517f4bb4591184cf28d09a8f647faea2	Bacteria;Spirochaetes;Spirochaetia;Spirochaetales;Spirochaetaceae;Treponema_2;NA;
6ec5daf971218dbdbec853e884b5bd3bf40dd563	Bacteria;Firmicutes;Negativicutes;Selenomonadales;Veillonellaceae;Selenomonas_4;genus_check/succinivorans;
7107ab07553eb7406ddf0fe4f0069bd28d5da82a	Bacteria;Firmicutes;Clostridia;Clostridiales;Lachnospiraceae;Anaerostipes;hadrus;
66b05db8f56ba562150921a9b172ce2425d55fe0	Bacteria;Proteobacteria;Gammaproteobacteria;Betaproteobacteriales;Burkholderiaceae;Sutterella;wadsworthensis;
bb17f3e51449a21d6e31b4eb8315e397ffd75da1	Bacteria;Firmicutes;Clostridia;Clostridiales;Lachnospiraceae;Blautia;obeum;
ccad9c03c20957f346e3bfff8c32e9471f0e4cc0	Bacteria;Firmicutes;Clostridia;Clostridiales;Lachnospiraceae;Lachnoclostridium;NA;
5c6e83efe7003578a3671cc4e7d45634254237a4	Bacteria;Bacteroidetes;Bacteroidia;Bacteroidales;Bacteroidaceae;Bacteroides;dorei/vulgatus;
4c59c9cb362355286e0a8db8a57d0ecfd05105ed	Bacteria;Firmicutes;Clostridia;Clostridiales;Lachnospiraceae;Lachnospira;genus_check/eligens;
a71fc49c2ca9627ecffdf823d4ccd85af753b3bb	Bacteria;Bacteroidetes;Bacteroidia;Bacteroidales;Prevotellaceae;Prevotella_7;NA;
7f549f4cd3df0f0f949bf8b90f136822ecfd9e9c	Bacteria;Bacteroidetes;Bacteroidia;Bacteroidales;Rikenellaceae;Alistipes;shahii;
9af76d9bda245facc5b522be727b1cae330b42b6	Bacteria;Fusobacteria;Fusobacteriia;Fusobacteriales;Fusobacteriaceae;Fusobacterium;nucleatum;
a54019580d2462c6c0f8f3ac74756291ff0ae797	Bacteria;Firmicutes;Negativicutes;Selenomonadales;Veillonellaceae;Allisonella;NA;
3714e28e1baaecaa80e74134ac87b27f4fe0b98a	Bacteria;Bacteroidetes;Bacteroidia;Bacteroidales;Prevotellaceae;Alloprevotella;NA;
43d9c796dfe0d7263af4ae2baa2a1bd8af223675	Bacteria;Spirochaetes;Spirochaetia;Spirochaetales;Spirochaetaceae;Treponema_2;NA;
21fab33dcb6591899612bbcd95f273f1c98c84e2	Bacteria;Fusobacteria;Fusobacteriia;Fusobacteriales;Fusobacteriaceae;Fusobacterium;varium;
9e481a0c094b8dc9690018e5bcc929dfb8c43189	Bacteria;Firmicutes;Erysipelotrichia;Erysipelotrichales;Erysipelotrichaceae;Solobacterium;moorei;
5e548c24fa4d703e0692bee8a1c52b6e7a129f14	Bacteria;Bacteroidetes;Bacteroidia;Bacteroidales;NA;NA;NA;
d7c87600909a0f90589c98dae6a5871333e12511	Bacteria;Firmicutes;Clostridia;Clostridiales;Ruminococcaceae;Ruminococcaceae_UCG-003;NA;
c690f137caef39f3776d93994ff5d5aa2e65c3f6	Bacteria;Bacteroidetes;Bacteroidia;Bacteroidales;Muribaculaceae;NA;NA;
6559d2cfcbb6679d078febf3fcd5d70a3c400073	Bacteria;Bacteroidetes;Bacteroidia;Bacteroidales;Tannerellaceae;Parabacteroides;johnsonii;
4a771b82f17d9a77bd1c99f5dcfaddc797c888ee	Bacteria;Firmicutes;Bacilli;Lactobacillales;Streptococcaceae;Streptococcus;cristatus/sanguinis;
18ff6ac6d67e8603a87bb7b717333c8734db047b	Bacteria;Bacteroidetes;Bacteroidia;Flavobacteriales;Flavobacteriaceae;Capnocytophaga;leadbetteri;
b172803a089a26b95a72e38bd85201fa948cccdc	Bacteria;Firmicutes;Clostridia;Clostridiales;Ruminococcaceae;NA;NA;
641fbde5c5ce10a8535c5125780dfd07d72249e8	Bacteria;Firmicutes;Clostridia;Clostridiales;Lachnospiraceae;NA;NA;
a9ecafaf5dea7c252ef778818bfa586167844df4	Bacteria;Firmicutes;Clostridia;Clostridiales;Christensenellaceae;Christensenellaceae_R-7_group;NA;
b95abfee732c6c0927611e9d5ceadd84e4f91e25	Bacteria;Firmicutes;Bacilli;Lactobacillales;Streptococcaceae;Streptococcus;anginosus/infantis/mitis/oralis/pneumoniae/pseudopneumoniae/timonensis;
f26915a2efe925445b8ea2794dcdc43019b7ea6a	Bacteria;Firmicutes;Clostridia;Clostridiales;Lachnospiraceae;Marvinbryantia;NA;
d50c2db94c6281c3277a7c0c021c2103e3a2d9de	Bacteria;Bacteroidetes;Bacteroidia;Bacteroidales;Tannerellaceae;Parabacteroides;distasonis;
f0c415807b02b2ab5d4615318e0cfc594cf40246	Bacteria;Firmicutes;Clostridia;Clostridiales;Lachnospiraceae;NA;NA;
8e55859de79eea21fed02edb1fb75fb65a156a4b	Bacteria;Firmicutes;Clostridia;Clostridiales;Family_XI;Parvimonas;micra;
5b37f426ee5b3a4b1507d698ac69f4d1e6fe7e47	Bacteria;Firmicutes;Clostridia;Clostridiales;Lachnospiraceae;NA;NA;
1fbcb774d9348ab7493fe6be65cacf810647def5	Bacteria;Bacteroidetes;Bacteroidia;Bacteroidales;Marinifilaceae;Odoribacter;laneus;
7089f0e70375a527fa3ceaef42612911adaf9776	Bacteria;Bacteroidetes;Bacteroidia;Bacteroidales;Prevotellaceae;Prevotella_9;NA;
fd201a874d4d7228999493d3ac13b1ea7bc83f47	Bacteria;Firmicutes;Negativicutes;Selenomonadales;Veillonellaceae;NA;NA;
e52b55ac3dd9e412264733eed7b51617739fa12d	Bacteria;Firmicutes;Clostridia;Clostridiales;Lachnospiraceae;Lachnoclostridium;pacaense;
e953b1cf69915f322f993a9865340fb8521ebd8c	Bacteria;Firmicutes;Negativicutes;Selenomonadales;Acidaminococcaceae;Phascolarctobacterium;succinatutens;
6f6bd0022a13b42ebe8860532ec8660f33a4f43d	Bacteria;Firmicutes;Clostridia;Clostridiales;Ruminococcaceae;Ruminococcaceae_UCG-014;NA;
c0ebf7688bf9b292a7f98e38bd9c4d1370563337	Bacteria;Firmicutes;Clostridia;Clostridiales;Lachnospiraceae;NA;NA;
aa5dba8cc6f8ed5a1dc79f3288091321241c1111	Bacteria;Bacteroidetes;Bacteroidia;Bacteroidales;Bacteroidaceae;Bacteroides;fragilis;
f89f236d9143ffe97dbeee6576f7715c476711f9	Bacteria;Bacteroidetes;Bacteroidia;Bacteroidales;Bacteroidaceae;Bacteroides;ovatus/thetaiotaomicron;
9dd6b60ceb734cdd0d7a2bb5651d958232e74d65	Bacteria;Bacteroidetes;Bacteroidia;Bacteroidales;Prevotellaceae;Prevotella_9;NA;
2bb19ef8d49347c57635005b2af40ffcf23a1d05	Bacteria;Firmicutes;Clostridia;Clostridiales;Ruminococcaceae;Ruminiclostridium_9;NA;
15ccaa49fffec76fa810237cf639f6e78758935a	Bacteria;Fusobacteria;Fusobacteriia;Fusobacteriales;Fusobacteriaceae;Fusobacterium;canifelinum/hwasookii/naviforme/nucleatum/russii/simiae;
d019afb7a0c24ec3f152944731756eb15fb67095	Bacteria;Bacteroidetes;Bacteroidia;Bacteroidales;Tannerellaceae;Parabacteroides;distasonis;
21f9047e022ad94dfd75c0dbc48c4989819764b7	Bacteria;Bacteroidetes;Bacteroidia;Bacteroidales;Bacteroidaceae;Bacteroides;ovatus/xylanisolvens;
2c1fd0e09f9f5273f5c85c1523f01dc0a46d023d	Bacteria;Proteobacteria;Gammaproteobacteria;Enterobacteriales;Enterobacteriaceae;Escherichia/Shigella;albertii/coli;
ba3aeb82a56d7718f809d1a1887e6849808f2788	Bacteria;Bacteroidetes;Bacteroidia;Bacteroidales;Rikenellaceae;Rikenellaceae_RC9_gut_group;NA;
4ed0a8ccaa2dd16897dacf6fde00b3596006b5c0	Bacteria;Firmicutes;Clostridia;Clostridiales;Ruminococcaceae;Faecalibacterium;cf./CM04-06/prausnitzii;
879406987b4b5aca67aafa53c716725e8e29474a	Bacteria;Proteobacteria;Gammaproteobacteria;Pasteurellales;Pasteurellaceae;Haemophilus;parainfluenzae;
b2db328b7c7f26ce98d7331aa90221bc15df6717	Bacteria;Firmicutes;Negativicutes;Selenomonadales;Veillonellaceae;Selenomonas_3;NA;
6b2a571a058c84b7d4f786311f1db651fa658e05	Bacteria;Fusobacteria;Fusobacteriia;Fusobacteriales;Leptotrichiaceae;Leptotrichia;shahii/wadei;
8d3663d5141924a781f3716d18ec0f2de9afc5d0	Bacteria;Bacteroidetes;Bacteroidia;Bacteroidales;Rikenellaceae;Alistipes;finegoldii/onderdonkii/putredinis;
1b1e898a5e8883291942fc72604aaeee06fdc07c	Bacteria;Firmicutes;Clostridia;Clostridiales;Lachnospiraceae;NA;NA;
ad78d44ebda8d9a7f559109f6a3bf19a73741136	Bacteria;Proteobacteria;Gammaproteobacteria;Enterobacteriales;Enterobacteriaceae;Enterobacter;asburiae/cancerogenus/cloacae/hormaechei/ludwigii;
3ced88916816cc382138eb90438aa793b9920d60	Bacteria;Firmicutes;Clostridia;Clostridiales;Ruminococcaceae;Ruminococcus_1;NA;
b4ef5c37578dae5d2a383122cf62dce1725206a7	Bacteria;Proteobacteria;Gammaproteobacteria;Enterobacteriales;Enterobacteriaceae;Klebsiella;pneumoniae/variicola;
80047645f9b42bb7e9be6b2bafe5f1c536878a4e	Bacteria;Bacteroidetes;Bacteroidia;Bacteroidales;Bacteroidaceae;Bacteroides;ovatus;
f519d93d616a506a5ecc8a01db92123108b26810	Bacteria;Bacteroidetes;Bacteroidia;Bacteroidales;Prevotellaceae;Prevotella_2;stercorea;
5371c96d6226d912f19bdacb0aa0fbc7a2437fd7	Bacteria;Bacteroidetes;Bacteroidia;Bacteroidales;Prevotellaceae;Prevotella;intermedia;
b6134296eaa687d94c886a90f933103b61358398	Bacteria;Firmicutes;Clostridia;Clostridiales;Lachnospiraceae;Lachnospiraceae_UCG-004;NA;
eb4c6131ee3c7365547da8b769bf2aed1a284895	Bacteria;Proteobacteria;Gammaproteobacteria;Enterobacteriales;Enterobacteriaceae;Escherichia/Shigella;albertii/boydii/coli/dysenteriae/fergusonii/flexneri/sonnei/vulneris;
27c6423ab11dd4ef513397f7ee7e8971d9c38135	Bacteria;Firmicutes;Clostridia;Clostridiales;Ruminococcaceae;NA;NA;
c1a1384331e6ff04762b8897f7e142427da90467	Bacteria;Bacteroidetes;Bacteroidia;Bacteroidales;Bacteroidaceae;Bacteroides;finegoldii;
52d0be170a27ef83e4534ee947f07b615e46cf09	Bacteria;Firmicutes;Clostridia;Clostridiales;Lachnospiraceae;Lachnoclostridium;NA;
9a9b02d921c2aabc9720fa64247f043a1966912f	Bacteria;Bacteroidetes;Bacteroidia;Bacteroidales;Marinifilaceae;Odoribacter;laneus;
74cb6202ad8cb62b8685b2b9bef6a234a7c7bdbb	Bacteria;Bacteroidetes;Bacteroidia;Bacteroidales;Prevotellaceae;Prevotella_9;NA;
560922baac815a9f883ecee942ec01a4105b6acb	Bacteria;Firmicutes;Clostridia;Clostridiales;Family_XIII;Family_XIII_AD3011_group;NA;
1fc2d77ca9c193e556d73c9c3102bb2c5f5be102	Bacteria;Firmicutes;Clostridia;Clostridiales;Lachnospiraceae;Lachnoclostridium;NA;
3d20739912df6c7de5479652a32c5eedb5556bdf	Bacteria;Firmicutes;Clostridia;Clostridiales;Lachnospiraceae;Lachnospiraceae_ND3007_group;NA;
d1b585cc4201ac6e3c89b1b20f04dbbcbb81d40f	Bacteria;Firmicutes;Clostridia;Clostridiales;Lachnospiraceae;Anaerostipes;hadrus;
4eddf3afa2ff331ae08f460a8b1c3e8232899be8	Bacteria;Proteobacteria;Gammaproteobacteria;Enterobacteriales;Enterobacteriaceae;NA;NA;
9b2b02a9276cfda79718e5a26d2d765d20a82d76	Bacteria;Firmicutes;Clostridia;Clostridiales;Ruminococcaceae;Ruminiclostridium_6;NA;
8dd5d65597f379180bd54e90452a0615785fd702	Bacteria;Firmicutes;Negativicutes;Selenomonadales;Acidaminococcaceae;Phascolarctobacterium;succinatutens;
0a95573b608e69c5e029623a496669eeab365fe0	Bacteria;Fusobacteria;Fusobacteriia;Fusobacteriales;Fusobacteriaceae;Fusobacterium;nucleatum;
88c96ccb06d953146f9fab20fe25659ffd14ebe3	Bacteria;Bacteroidetes;Bacteroidia;Bacteroidales;Bacteroidaceae;Bacteroides;dorei/sartorii/vulgatus;
728cc15ffae91020980bb2bd26fe780261c27a7a	Bacteria;Bacteroidetes;Bacteroidia;Flavobacteriales;Flavobacteriaceae;NA;NA;
dc8ac7cae702708e97b1dc4b30e0ecc80d4ac6c4	Bacteria;Firmicutes;Clostridia;Clostridiales;Lachnospiraceae;Lachnospiraceae_FCS020_group;NA;
a33c18e947d7890de14ca05276f68074cd1b42c6	Bacteria;Proteobacteria;Gammaproteobacteria;Betaproteobacteriales;Burkholderiaceae;Sutterella;wadsworthensis;
9ac3e68a5691d936068c4981c9f99dba7588cf33	Bacteria;Bacteroidetes;Bacteroidia;Bacteroidales;Prevotellaceae;Prevotella_7;NA;
ac7007d42a66c52ae3c2ba868adb2b2551034d4a	Bacteria;Firmicutes;Clostridia;Clostridiales;Ruminococcaceae;Pygmaiobacter;NA;
f9869949cb43f049c341410ea2bc41608416cd51	Bacteria;Firmicutes;Clostridia;Clostridiales;Lachnospiraceae;NA;NA;
551cb5ed7f2825a32cdd9ab4cafec012c0f7326c	Bacteria;Firmicutes;Clostridia;Clostridiales;Christensenellaceae;Christensenellaceae_R-7_group;NA;
c002efbd8766fa2a3b33d5ac86215b2833fcd546	Bacteria;Bacteroidetes;Bacteroidia;Bacteroidales;Bacteroidaceae;Bacteroides;dorei/sartorii/vulgatus;
e7a3a58e5e1d93d9917e06db68484aa9610b8eb3	Bacteria;Firmicutes;Bacilli;Lactobacillales;Streptococcaceae;Streptococcus;agalactiae/pyogenes;
c6531af1ac3c8a1e306a8550c728732f52a8b03d	Bacteria;Firmicutes;Erysipelotrichia;Erysipelotrichales;Erysipelotrichaceae;Turicibacter;sanguinis;
b57d6cd78a61e14ea7069e9ac8fecb2658a1dc58	Bacteria;Bacteroidetes;Bacteroidia;Bacteroidales;NA;NA;NA;
c90a56530f121a03cc1e4f94e5ba044248d0c189	Bacteria;Firmicutes;Clostridia;Clostridiales;Ruminococcaceae;NA;NA;
b32c2b89d923e91e713be64309ad87c33924107b	Bacteria;Proteobacteria;Gammaproteobacteria;Pasteurellales;Pasteurellaceae;Haemophilus;influenzae/parainfluenzae;
4bf98ef82861c62c88c5dbdfc9791d004dbb1f9f	Bacteria;Actinobacteria;Coriobacteriia;Coriobacteriales;Eggerthellaceae;NA;NA;
a3fd6082da51de5e3974054dc1898eb06882e3be	Bacteria;Bacteroidetes;Bacteroidia;Bacteroidales;Prevotellaceae;Prevotella_7;NA;
dd12a8a7c287a592c720c9b7af32a9568ac93279	Bacteria;Bacteroidetes;Bacteroidia;Bacteroidales;Rikenellaceae;Alistipes;ihumii;
16b8e6e2b0b460c64f2f6440f78ab00622df33c2	Bacteria;Bacteroidetes;Bacteroidia;Bacteroidales;Prevotellaceae;Prevotella_9;NA;
be9c88f1d4dd95758eedef33168d2bf2e08f38d3	Bacteria;Firmicutes;Clostridia;Clostridiales;Ruminococcaceae;Flavonifractor;NA;
001586fc0d9629dc00b7a5010e34f22a4cdc1cf2	Bacteria;Firmicutes;Clostridia;Clostridiales;Lachnospiraceae;NA;NA;
440029a20175f45a9866f88fbe11565c46c93eb1	Bacteria;Firmicutes;Clostridia;Clostridiales;Lachnospiraceae;Oribacterium;NA;
ad20afbc0865d84b6bf552970fad133ea85a980b	Bacteria;Bacteroidetes;Bacteroidia;Bacteroidales;Tannerellaceae;Parabacteroides;distasonis;
1eac8d228779ec51eac0e3a01caa103de0caca80	Bacteria;Tenericutes;Mollicutes;Mollicutes_RF39;NA;NA;NA;
69afc8f91a41e624a61d98e9607d8e216717a96d	Bacteria;Firmicutes;Clostridia;Clostridiales;Lachnospiraceae;Blautia;massiliensis;
f382f0dbfd51eb392dcf108858c9da8e05c62a7d	Bacteria;Firmicutes;Clostridia;Clostridiales;Ruminococcaceae;Ruminococcus_1;bicirculans;
30012d0e7e04a5933abecc27eff75fc3a043030a	Bacteria;Proteobacteria;Gammaproteobacteria;Betaproteobacteriales;Burkholderiaceae;Parasutterella;NA;
cf9ad1119d5607b98d23149a0abf113d482094b5	Bacteria;Bacteroidetes;Bacteroidia;Bacteroidales;Bacteroidaceae;Bacteroides;NA;
91902031f19bf7bf3e50f05e8ff8d06009553c72	Bacteria;Bacteroidetes;Bacteroidia;Bacteroidales;Rikenellaceae;Alistipes;ihumii;
31026d711ddab66911e8d310f988562d40bf3505	Bacteria;Tenericutes;Mollicutes;Mollicutes_RF39;NA;NA;NA;
13486ef8538ca6af6954b1f42ebfa8c644f3cc5d	Bacteria;Bacteroidetes;Bacteroidia;Bacteroidales;Tannerellaceae;Parabacteroides;distasonis;
5bf2618be3629048f155fb523d4251c40fabdd18	Bacteria;Bacteroidetes;Bacteroidia;Bacteroidales;Tannerellaceae;Parabacteroides;distasonis;
7cd6a6360eca66d09c9945acc353dec8ba89d70e	Bacteria;Firmicutes;Clostridia;Clostridiales;Lachnospiraceae;NA;NA;
990d2e5a8d97c28a25a3fcc2cd1d67f39b92e307	Bacteria;Bacteroidetes;Bacteroidia;Bacteroidales;Tannerellaceae;Parabacteroides;distasonis;
6fb26ba96dbfc128d6a336efcd33c89a4b651a51	Bacteria;Firmicutes;Erysipelotrichia;Erysipelotrichales;Erysipelotrichaceae;Holdemanella;biformis;
56db0bdb02819304efec8112e0c79164935a6cab	Bacteria;Firmicutes;Clostridia;Clostridiales;Lachnospiraceae;Dorea;formicigenerans;
38d12a7b79e632cbad5578e15c03a524495bfaea	Bacteria;Bacteroidetes;Bacteroidia;Bacteroidales;Bacteroidaceae;Bacteroides;intestinalis;
3ba63ee1b4f53654664d686701e1914136246ac5	Bacteria;Firmicutes;Negativicutes;Selenomonadales;Acidaminococcaceae;Phascolarctobacterium;succinatutens;
02f6b305b44160968e8f8c4879c6b82a31a5e84a	Bacteria;Bacteroidetes;Bacteroidia;Bacteroidales;Tannerellaceae;Parabacteroides;distasonis;
35e16cb531669e5030fb967d94c5da58cb7e8416	Bacteria;Firmicutes;Clostridia;Clostridiales;Lachnospiraceae;NA;NA;
1ee4513503e355f8dd0c259de04b16103aeacd45	Bacteria;Bacteroidetes;Bacteroidia;Bacteroidales;Bacteroidaceae;Bacteroides;massiliensis;
218949d3e780cc7414dab21706d42846fcee8ba3	Bacteria;Bacteroidetes;Bacteroidia;Bacteroidales;Barnesiellaceae;Barnesiella;intestinihominis;
21704ec0add83f375d6a99f093da24dec4307830	Bacteria;Firmicutes;Clostridia;Clostridiales;Lachnospiraceae;NA;NA;
d8e0d415892883183901c2ebbadd6f4a7851efe9	Bacteria;Bacteroidetes;Bacteroidia;Bacteroidales;Prevotellaceae;Prevotella_7;NA;
d218aeeb6b0d2f1bc6c674110209ee410bfc3726	Bacteria;Firmicutes;Negativicutes;Selenomonadales;Acidaminococcaceae;Phascolarctobacterium;succinatutens;
8ebce8dafaac809a30401c18eff24fabf5179f0b	Bacteria;Bacteroidetes;Bacteroidia;Bacteroidales;Tannerellaceae;Parabacteroides;distasonis;
ec8c8aab698d47e296fef55bcff865b62090ae50	Bacteria;Firmicutes;Bacilli;Lactobacillales;Streptococcaceae;Streptococcus;cristatus/gordonii/mitis/sanguinis;
88d6f5f42c68d2520520e6c98fd4fbb74fe69b13	Bacteria;Firmicutes;Clostridia;Clostridiales;Lachnospiraceae;Blautia;coccoides/marasmi/producta;
c6a658b20410df6df7f5cefcab3fb9decece9b76	Bacteria;Firmicutes;Clostridia;Clostridiales;Ruminococcaceae;DTU089;NA;
13a2808eb8231ee15d2da79242e2185211f9a1d6	Bacteria;Bacteroidetes;Bacteroidia;Bacteroidales;Prevotellaceae;Alloprevotella;NA;
bf56e2d74ed4f10ab20d75fc3c752a2feb1b3226	Bacteria;Synergistetes;Synergistia;Synergistales;Synergistaceae;Fretibacterium;NA;
02bf6c1f23913b4707a1d8c01e06904321534a4c	Bacteria;Firmicutes;Clostridia;Clostridiales;Lachnospiraceae;Lachnoclostridium;NA;
4f1a9fe3d0f09bf8c5ae373cbebfbb519526b84e	Bacteria;Actinobacteria;Coriobacteriia;Coriobacteriales;Coriobacteriaceae;Collinsella;aerofaciens;
098bca09d9effcb6d31f160d10c89a8818afcc7f	Bacteria;Bacteroidetes;Bacteroidia;Bacteroidales;Bacteroidaceae;Bacteroides;NA;
40c850bb8c6e1c0e3d90e2b7dc3d2fe1414caa89	Bacteria;Firmicutes;Clostridia;Clostridiales;Ruminococcaceae;Ruminococcaceae_UCG-014;NA;
8df66f6fa7c43b2acd5fc133ee9d6782009a28e4	Bacteria;Firmicutes;Clostridia;Clostridiales;Lachnospiraceae;NA;NA;
f44c351fa957227c6ae91327a5f682edf1944661	Bacteria;Bacteroidetes;Bacteroidia;Bacteroidales;Prevotellaceae;NA;NA;
e3365254cc44c561d5ace3ec951a76e7ad54b28f	Bacteria;Bacteroidetes;Bacteroidia;Bacteroidales;Muribaculaceae;NA;NA;
f13d94f8f5bf0a50b7fc30eff7d7067115153508	Bacteria;Fusobacteria;Fusobacteriia;Fusobacteriales;Fusobacteriaceae;Fusobacterium;nucleatum;
c72e55f93bd1435d1eeab938c9de0bc5cf31fbd7	Bacteria;Firmicutes;Clostridia;Clostridiales;Ruminococcaceae;NA;NA;
2b0ae685b299b022622049f08dcfbd5d546f0e01	Bacteria;Bacteroidetes;Bacteroidia;Bacteroidales;Bacteroidaceae;Bacteroides;stercoris;
80f3a65367235c3cf08381b08d39972cb3844998	Bacteria;Bacteroidetes;Bacteroidia;Bacteroidales;Tannerellaceae;Parabacteroides;distasonis;
4fce589d83f3dd13c43cbdb1fa616b9c84c1fbdf	Bacteria;Bacteroidetes;Bacteroidia;Bacteroidales;Tannerellaceae;Parabacteroides;NA;
8c725981ba00f41a00ea30153a7bb41b0a01ee97	Bacteria;Firmicutes;Clostridia;Clostridiales;Lachnospiraceae;Lachnoclostridium;genus_check/gnavus;
105896972f53d4fa9571ce6effdcdb2cad893778	Bacteria;Bacteroidetes;Bacteroidia;Bacteroidales;Tannerellaceae;Parabacteroides;distasonis;
8e0f9b8e7545d129e50458c778ab6732f206ad64	Bacteria;Fusobacteria;Fusobacteriia;Fusobacteriales;Fusobacteriaceae;Fusobacterium;NA;
4c0f76d3f44a90f964af8b8e8a529325a64cad0d	Bacteria;Bacteroidetes;Bacteroidia;Bacteroidales;Prevotellaceae;Prevotellaceae_UCG-003;NA;
0c03a27f090d31c330cacddb078fec2184c48017	Bacteria;Bacteroidetes;Bacteroidia;Bacteroidales;Tannerellaceae;Parabacteroides;NA;
775310927b455394b08e88a8c1b1fe60c7066a9d	Bacteria;Bacteroidetes;Bacteroidia;Sphingobacteriales;Lentimicrobiaceae;NA;NA;
96c97d6c1388aad3a0a992ae2d0e2913140131eb	Bacteria;Firmicutes;Clostridia;Clostridiales;Lachnospiraceae;Roseburia;intestinalis;
e0a2afe86a09d98f681e3e1c895ffe7d81b1c8c3	Bacteria;Proteobacteria;Gammaproteobacteria;Enterobacteriales;Enterobacteriaceae;Raoultella;NA;
7d5b76073e5bb7f126374f653f9fb4abb43a573a	Bacteria;Bacteroidetes;Bacteroidia;Bacteroidales;Prevotellaceae;Prevotella_9;NA;
959c4777a4287be190cce8467f2b317c6c18fd45	Bacteria;Firmicutes;Clostridia;Clostridiales;Ruminococcaceae;Pygmaiobacter;NA;
95e1904e2bbc73c6c33fac1791019cba2f8bcf8e	Bacteria;Bacteroidetes;Bacteroidia;Bacteroidales;Marinifilaceae;Butyricimonas;faecihominis/virosa;
ac4447a27ea52fd3fa93980e31a6b0f22850e312	Bacteria;Spirochaetes;Spirochaetia;Spirochaetales;Spirochaetaceae;Treponema_2;medium/vincentii;
ab1180c776e42e9dafeab73df639d02a3e3122ed	Bacteria;Bacteroidetes;Bacteroidia;Bacteroidales;Bacteroidaceae;Bacteroides;NA;
f2e677b293e8d00d2aec5a5c6a7a7f0b21c5b889	Bacteria;Firmicutes;Clostridia;Clostridiales;Lachnospiraceae;Coprococcus_2;eutactus;
922a786a42ac4bc5eb529a50209d51866a1c9758	Bacteria;Firmicutes;Negativicutes;Selenomonadales;Veillonellaceae;Dialister;histaminiformans/invisus/micraerophilus/microaerophilus/propionicifaciens;
af61575842be7588aa40b81741a18556fe40575a	Bacteria;Firmicutes;Clostridia;Clostridiales;Ruminococcaceae;Faecalibacterium;cf./CM04-06/prausnitzii;
a585ff7f3378dbd5004ea8a1c2e1160abe95f7ee	Bacteria;Firmicutes;Clostridia;Clostridiales;Ruminococcaceae;Ruminococcaceae_UCG-010;NA;
95d62db643dd0d8f19af76c839c2d726b4616aa1	Bacteria;Firmicutes;Clostridia;Clostridiales;Christensenellaceae;Christensenellaceae_R-7_group;NA;
be0b13d28f0768a3529d5c1ed4d78d26ce794e97	Bacteria;Firmicutes;Clostridia;Clostridiales;Ruminococcaceae;Ruminococcaceae_NK4A214_group;NA;
768d0223c3435d695e362f3a806ea313082d4c1d	Bacteria;Spirochaetes;Spirochaetia;Spirochaetales;Spirochaetaceae;Treponema_2;denticola/putidum;
4010b5ddb4fcd7d1e710ce4fc8a9069d33598cd8	Bacteria;Firmicutes;Clostridia;Clostridiales;Lachnospiraceae;NA;NA;
9aa4bfc7024c4ee42114291af6029e8fb2fcef0d	Bacteria;Firmicutes;Clostridia;Clostridiales;Lachnospiraceae;Roseburia;NA;
7425b77e868ce7a5ad1677d02bbbdc0a4ff2aca2	Bacteria;Firmicutes;Clostridia;Clostridiales;Lachnospiraceae;Hungatella;hathewayi;
dbb1a69a9634fedc20e1b68f4bb383d5ea9bee79	Bacteria;Fusobacteria;Fusobacteriia;Fusobacteriales;Fusobacteriaceae;Fusobacterium;canifelinum/hwasookii/naviforme/nucleatum/russii/simiae;
629385dda8db57aa477be00b1a57648d5e2d221c	Bacteria;Firmicutes;Clostridia;Clostridiales;Lachnospiraceae;Roseburia;inulinivorans;
9a64bec47a7581bcf167cda988ed1754d8899d70	Bacteria;Bacteroidetes;Bacteroidia;Bacteroidales;Prevotellaceae;Prevotellaceae_NK3B31_group;NA;
a5a4848772d0ef2204ee9d4325c0d452d78e9a4a	Bacteria;Firmicutes;Clostridia;Clostridiales;Lachnospiraceae;Lachnospiraceae_ND3007_group;NA;
f263c7475ba96190d36eb85442a85293892076ef	Bacteria;Firmicutes;Clostridia;Clostridiales;Ruminococcaceae;Ruminococcaceae_NK4A214_group;NA;
3c7a042bde3d6234306dfaa5e11f7207874cc953	Bacteria;Firmicutes;Clostridia;Clostridiales;Lachnospiraceae;NA;NA;
cf2d94e2cd7019fcc343ef4ac543d240f5676225	Bacteria;Bacteroidetes;Bacteroidia;Bacteroidales;Barnesiellaceae;Coprobacter;fastidiosus;
1325063e0616cc49deafe7b3cc8d79d72b53753e	Bacteria;Firmicutes;Negativicutes;Selenomonadales;Veillonellaceae;Selenomonas;sputigena;
82f94c429a73075e5a18cef12402c6f92aca76e9	Bacteria;Bacteroidetes;Bacteroidia;Bacteroidales;Prevotellaceae;NA;NA;
ccc1068ff03635a38a89f4239581835cee62f5b2	Bacteria;Tenericutes;Mollicutes;Mollicutes_RF39;NA;NA;NA;
ce5fe142e81179f6ef9669a725d549f5baf0b89e	Bacteria;Bacteroidetes;Bacteroidia;Bacteroidales;Tannerellaceae;Parabacteroides;distasonis;
3f8f467099145e21278f1d1f1e0412005335585a	Bacteria;Bacteroidetes;Bacteroidia;Bacteroidales;Tannerellaceae;Parabacteroides;distasonis;
0d402273cec42e4e900643632625d05aa4b2d597	Bacteria;Firmicutes;Clostridia;Clostridiales;Ruminococcaceae;Ruminococcaceae_UCG-005;NA;
146e709d76e6b7f0819b0578a1f879ed8d775ac9	Bacteria;Bacteroidetes;Bacteroidia;Bacteroidales;Bacteroidaceae;Bacteroides;massiliensis;
bcd501050c04cdd24bea89d1af6928626480deda	Bacteria;Proteobacteria;Gammaproteobacteria;Pasteurellales;Pasteurellaceae;Haemophilus;influenzae/parainfluenzae;
6a5dcebed75f599aba13f5cf0578097c440e58d0	Bacteria;Verrucomicrobia;Verrucomicrobiae;Verrucomicrobiales;Akkermansiaceae;Akkermansia;muciniphila;
dd027f32f98c717ca74775b9f8a032b5e9058d07	Bacteria;Fusobacteria;Fusobacteriia;Fusobacteriales;Fusobacteriaceae;Fusobacterium;nucleatum;
913fe9852ba297cb8f5ade96753a6609a5c505d1	Bacteria;Firmicutes;Clostridia;Clostridiales;Ruminococcaceae;Ruminococcaceae_UCG-014;NA;
e3ee417c4eb89afbb734d39fd99a24da900b3dc4	Bacteria;Firmicutes;Clostridia;Clostridiales;Ruminococcaceae;Ruminococcaceae_UCG-014;NA;
672adebfaa64b998f68f08f7f115be9b6a8907ea	Bacteria;Bacteroidetes;Bacteroidia;Bacteroidales;Prevotellaceae;Paraprevotella;NA;
946565e001be8e377741452d8106b0ec6f52f57f	Bacteria;Firmicutes;Clostridia;Clostridiales;Lachnospiraceae;Agathobacter;NA;
19b785f97634533897bc15bb703a0d4a17cb2ecb	Bacteria;Bacteroidetes;Bacteroidia;Bacteroidales;Bacteroidaceae;Bacteroides;acidifaciens/cellulosilyticus/intestinalis/nordii/oleiciplenus/stercorirosoris/timonensis;
2bb4013d6f9fa0faf0dd8cc7173c2bf9b897f5cc	Bacteria;Firmicutes;Clostridia;Clostridiales;Ruminococcaceae;Flavonifractor;plautii;
ef04666815ee19b5f66372f2577e5c65e9531dc0	Bacteria;Firmicutes;Bacilli;Lactobacillales;Lactobacillaceae;Lactobacillus;crispatus/gasseri/helveticus/johnsonii/kefiranofaciens;
b4bdc36c830fb130d42dcf71c966c84fbee54971	Bacteria;Cyanobacteria;Melainabacteria;Gastranaerophilales;NA;NA;NA;
03a416adc3cf7e5ced70ade28afadffa79ab9234	Bacteria;Firmicutes;Clostridia;Clostridiales;Ruminococcaceae;Subdoligranulum;variabile;
ba80109fd4bfa6662bd13e99c99bbd993ac89d74	Bacteria;Bacteroidetes;Bacteroidia;Bacteroidales;Bacteroidaceae;Bacteroides;acidifaciens/caccae/caecimuris/cellulosilyticus/dorei/faecichinchillae/faecis/fragilis/graminisolvens/intestinalis/neonati/ovatus/reticulotermitis/salyersiae/thetaiotaomicron/xylanisolvens;
9fba093f91d71defd9ca63d1b6253c6179f33dc7	Bacteria;Bacteroidetes;Bacteroidia;Bacteroidales;Bacteroidaceae;Bacteroides;fragilis;
21a9649cf59719291773696e97659a904f311c1d	Bacteria;Fusobacteria;Fusobacteriia;Fusobacteriales;Fusobacteriaceae;Fusobacterium;nucleatum;
401a48e2071d7fe5777f9cde736fb17c00d08b26	Bacteria;Firmicutes;Clostridia;Clostridiales;Lachnospiraceae;Lachnospiraceae_NK4A136_group;NA;
065d381c1e2b7cafc86c217064d9538f7a80f6ea	Bacteria;Firmicutes;Clostridia;Clostridiales;Peptostreptococcaceae;Terrisporobacter;glycolicus/mayombei/othiniensis;
f788b40ff41df002b57c581a8e307a6e11b5a9fd	Bacteria;Bacteroidetes;Bacteroidia;Bacteroidales;Bacteroidaceae;Bacteroides;caccae;
d31f2937f89331430562dc96b84b76b686f97fde	Bacteria;Proteobacteria;Gammaproteobacteria;Betaproteobacteriales;Burkholderiaceae;Parasutterella;NA;
f1309cff0103cd27a8c8cc0bd774ab0cb8d94d5a	Bacteria;Bacteroidetes;Bacteroidia;Bacteroidales;Bacteroidaceae;Bacteroides;acidifaciens/caccae/caecimuris/dorei/faecichinchillae/faecis/fragilis/graminisolvens/neonati/ovatus/reticulotermitis/salyersiae/thetaiotaomicron/xylanisolvens;
781b7dd5f4849571ede4a54592f7200de40e1ba4	Bacteria;Bacteroidetes;Bacteroidia;Bacteroidales;NA;NA;NA;
162515df06afdf9bc8631b67899999d7b86b217c	Bacteria;Bacteroidetes;Bacteroidia;Bacteroidales;Prevotellaceae;Prevotella_7;histicola;
e04a25649930ab56bf8d4f3592a54d0b99a8ad29	Bacteria;Bacteroidetes;Bacteroidia;Bacteroidales;Prevotellaceae;Prevotella_9;copri;
6cbe40c3f63ecb6434c744801f4284766ae740c9	Bacteria;Spirochaetes;Spirochaetia;Spirochaetales;Spirochaetaceae;Treponema_2;medium/vincentii;
b35fe9aae6142c07f7311f6d107f15a7c8fef6fe	Bacteria;Bacteroidetes;Bacteroidia;Bacteroidales;Prevotellaceae;Prevotella_2;stercorea;
0b7fe133925cf1012f3483932baf4a49092a6cea	Bacteria;Bacteroidetes;Bacteroidia;Bacteroidales;Bacteroidaceae;Bacteroides;dorei/vulgatus;
085ef56cc0156d437a9f6f42e288140b2df59c31	Bacteria;Bacteroidetes;Bacteroidia;Bacteroidales;Prevotellaceae;Alloprevotella;NA;
fc5948db638b62e3e2ec13b37ac3e5441191de04	Bacteria;Bacteroidetes;Bacteroidia;Bacteroidales;Prevotellaceae;Alloprevotella;tannerae;
52a67f86fae3f28980662829b69d233304e91b6d	Bacteria;Bacteroidetes;Bacteroidia;Bacteroidales;Marinifilaceae;Odoribacter;laneus;
152ce00dda1a5620b2979000b121add0c500013e	Bacteria;Firmicutes;Clostridia;Clostridiales;Clostridiaceae_1;Clostridium_sensu_stricto_1;acetobutylicum/butyricum;
529774fc133a233a3e56778f1bd052244cd5960f	Bacteria;Bacteroidetes;Bacteroidia;Bacteroidales;Tannerellaceae;Parabacteroides;distasonis;
caf92b0e351547b695a3770f607c3e299b6900fb	Bacteria;Proteobacteria;Deltaproteobacteria;Desulfovibrionales;Desulfovibrionaceae;Desulfovibrio;piger;
10f8b9098790f21a0ec38a73e1726e3b27320220	Bacteria;Proteobacteria;Gammaproteobacteria;Betaproteobacteriales;Burkholderiaceae;Parasutterella;NA;
e9a2d38a49a6be3c19897e518107e8dcafb52120	Bacteria;Bacteroidetes;Bacteroidia;Bacteroidales;Muribaculaceae;NA;NA;
7cf3c120c745fff67815854bb8e3e7277ccabb76	Bacteria;Bacteroidetes;Bacteroidia;Bacteroidales;Prevotellaceae;Prevotella_9;copri;
dacbee1c613a99974b258794485b596601f4c091	Bacteria;Firmicutes;Clostridia;Clostridiales;Lachnospiraceae;Blautia;NA;
31feb7ea26c56019f324c5a0b5759129e162a7e1	Bacteria;Firmicutes;Clostridia;Clostridiales;Lachnospiraceae;GCA-900066575;NA;
86897f247fcdc795d5e27ca383cc294fd885f061	Bacteria;Firmicutes;Negativicutes;Selenomonadales;Acidaminococcaceae;Phascolarctobacterium;succinatutens;
ce05fdcca74174fd030f31e671e2b551831f3887	Bacteria;Bacteroidetes;Bacteroidia;Bacteroidales;Bacteroidaceae;Bacteroides;acidifaciens/caccae/caecimuris/dorei/faecichinchillae/faecis/fragilis/graminisolvens/neonati/ovatus/reticulotermitis/salyersiae/thetaiotaomicron/xylanisolvens;
80ea45a2a2177bfcd4c60b9dac87801d4ed068a9	Bacteria;Bacteroidetes;Bacteroidia;Bacteroidales;Rikenellaceae;Alistipes;NA;
761feffcd42ac5558c6c630d14e621c152d5269c	Bacteria;Firmicutes;Clostridia;Clostridiales;Ruminococcaceae;Ruminococcus_1;NA;
0fff3148065252c1d816e703f9d419d6fa70ec58	Bacteria;Bacteroidetes;Bacteroidia;Bacteroidales;Prevotellaceae;Alloprevotella;tannerae;
33f59a61d15541b089a3d12e82f0f237e242d3e6	Bacteria;Firmicutes;Clostridia;Clostridiales;Ruminococcaceae;Ruminococcaceae_UCG-005;NA;
11986592110c26540461ce7251c0eabce0ee7a3c	Bacteria;Proteobacteria;Gammaproteobacteria;Pasteurellales;Pasteurellaceae;Haemophilus;influenzae/parainfluenzae;
2461b725b66687763404fd211e65a8943b2d3e48	Bacteria;Bacteroidetes;Bacteroidia;Bacteroidales;Marinifilaceae;Butyricimonas;faecihominis/virosa;
214be777959eb4899bf8807b70a402a01662ca64	Bacteria;Bacteroidetes;Bacteroidia;Bacteroidales;Marinifilaceae;Butyricimonas;faecihominis/virosa;
c62dae29e89fbf84e733c8418783f76b53e66e2a	Bacteria;Firmicutes;Bacilli;Lactobacillales;Lactobacillaceae;Lactobacillus;fermentum/gasseri/reuteri/vaginalis;
716656e0ba856917271e1c9d3dd612327b14bc5b	Bacteria;Firmicutes;Negativicutes;Selenomonadales;Acidaminococcaceae;Acidaminococcus;fermentans;
f3487ed2adafb94b8fb2b7aa2ab31139f38be0b5	Bacteria;Firmicutes;Clostridia;Clostridiales;Lachnospiraceae;Anaerostipes;hadrus;
6726b1e535953d84ef73434e3654d73e0603f5d3	Bacteria;Bacteroidetes;Bacteroidia;Flavobacteriales;Flavobacteriaceae;Capnocytophaga;leadbetteri;
bd2397130584d0b92b95beb0034cf0533965464c	Bacteria;Firmicutes;Negativicutes;Selenomonadales;Veillonellaceae;Selenomonas;sputigena;
63c45b4c6435129de2f79ec7efaadbe06a31fd65	Bacteria;Proteobacteria;Gammaproteobacteria;Pasteurellales;Pasteurellaceae;Aggregatibacter;aphrophilus;
ac5b81d67887012748abbb61413eb41b94bb37cd	Bacteria;Firmicutes;Clostridia;Clostridiales;Clostridiaceae_1;Clostridium_sensu_stricto_1;neonatale;
c66e0f63c2bd6941c501e436224c65a53ff65f35	Bacteria;Firmicutes;Clostridia;Clostridiales;Lachnospiraceae;NA;NA;
7b8484bb4c11118379612589c02576c6a287fee4	Bacteria;Bacteroidetes;Bacteroidia;Bacteroidales;Prevotellaceae;Prevotella_6;salivae;
eabe97a9c56e0974c3805f4899b188a1707125ef	Bacteria;Bacteroidetes;Bacteroidia;Flavobacteriales;Flavobacteriaceae;Capnocytophaga;NA;
0cf5035aa82b7ce3bdedca5832a58b4912f4084e	Bacteria;Bacteroidetes;Bacteroidia;Bacteroidales;Bacteroidaceae;Bacteroides;eggerthii;
50cecf89ebfd56783e716f7ffd230c3935706132	Bacteria;Firmicutes;Clostridia;Clostridiales;Clostridiaceae_1;Clostridium_sensu_stricto_13;subterminale/sulfidigenes/thiosulfatireducens;
0990e7a2f26a2f5de22350a20e2d6b17bec88108	Bacteria;Firmicutes;Clostridia;Clostridiales;Ruminococcaceae;Intestinimonas;butyriciproducens;
1e1cffdd6715959a626cf9926c001e2382820e44	Bacteria;Firmicutes;Erysipelotrichia;Erysipelotrichales;Erysipelotrichaceae;Faecalitalea;cylindroides;
6c045812b27b479779339f457dde3cc0f64d5fcb	Bacteria;Firmicutes;Clostridia;Clostridiales;Family_XIII;NA;NA;
a5c26b42bbbf3b2edde3d574987618307a5b6a14	Bacteria;Firmicutes;Clostridia;Clostridiales;Ruminococcaceae;Ruminiclostridium_5;NA;
e8fbdc73764c8949b489115cfec508ba836c2557	Bacteria;Firmicutes;Clostridia;Clostridiales;Ruminococcaceae;Oscillospira;genus_check/ruminantium/valericigenes;
57f6d946ab83f18079bf01d38c0042cad014e686	Bacteria;Firmicutes;Negativicutes;Selenomonadales;Veillonellaceae;Selenomonas;bovis/sputigena;
95ab0b2c3314038be8688397032358d7b49a13e5	Bacteria;Firmicutes;Clostridia;Clostridiales;Lachnospiraceae;Oribacterium;asaccharolyticum/parvum/sinus;
72628091bb6cced00eb2b5ef64f9829f5d7c1b76	Bacteria;Bacteroidetes;Bacteroidia;Bacteroidales;Porphyromonadaceae;Porphyromonas;catoniae/pasteri;
058708569a3f1ff30a56a58633f4852d93209cf4	Bacteria;Firmicutes;Clostridia;Clostridiales;Lachnospiraceae;Tyzzerella_4;NA;
786b73f9398ed92dd9bbdcba66fcc107a3343588	Bacteria;Proteobacteria;Gammaproteobacteria;Enterobacteriales;Enterobacteriaceae;Klebsiella;aerogenes/oxytoca/pneumoniae/variicola;
a02c6321c70f7995fbc52db53a3c6a7f949995b3	Bacteria;Firmicutes;Clostridia;Clostridiales;Christensenellaceae;Christensenellaceae_R-7_group;NA;
9ad8d370f81947649f7395f54434cdd1e75574bd	Bacteria;Firmicutes;Clostridia;Clostridiales;Ruminococcaceae;Oscillospira;genus_check/ruminantium/valericigenes;
de73a25193e12d7e61cfd65ef1ac3dc57b91bc20	Bacteria;Bacteroidetes;Bacteroidia;Bacteroidales;Bacteroidaceae;Bacteroides;acidifaciens;
725651323437bfaee497edf334d9aa9d226420d2	Bacteria;Firmicutes;Clostridia;Clostridiales;Ruminococcaceae;Negativibacillus;massiliensis;
f636d90a840d565dae207a6eec9389c474d710d2	Bacteria;Bacteroidetes;Bacteroidia;Bacteroidales;Rikenellaceae;Alistipes;massiliensis/senegalensis/timonensis;
0b8f339b89e0d4ee4751174b98cdb376e5c572e4	Bacteria;Bacteroidetes;Bacteroidia;Bacteroidales;Prevotellaceae;Prevotella;intermedia;
478b061c46977d43dbea682694843e0aa7812598	Bacteria;Firmicutes;Clostridia;Clostridiales;Clostridiaceae_1;Clostridium_sensu_stricto_13;subterminale;
89d95ec778bdcb89f1973944fb96883d5eb6a05b	Bacteria;Bacteroidetes;Bacteroidia;Bacteroidales;Bacteroidaceae;Bacteroides;vulgatus;
2f10621fd6e49398990b7cb3b79b21db5787d386	Bacteria;Bacteroidetes;Bacteroidia;Bacteroidales;Prevotellaceae;Prevotella_9;NA;
52fb87ee22b403243781216105790b3978b5847e	Bacteria;Bacteroidetes;Bacteroidia;Flavobacteriales;Flavobacteriaceae;Capnocytophaga;leadbetteri;
24d0b28fa710e236d3c033db35e7cef1d9917fd1	Bacteria;Bacteroidetes;Bacteroidia;Bacteroidales;Bacteroidaceae;Bacteroides;graminisolvens;
c86dd0a193d6505aee80650056226e102c20ff3a	Bacteria;Bacteroidetes;Bacteroidia;Bacteroidales;Tannerellaceae;Parabacteroides;NA;
e319d6165c460997bc084519dedc234474f8a4be	Bacteria;Firmicutes;Clostridia;Clostridiales;Lachnospiraceae;Dorea;NA;
5e2ef11345d51cacbd38aadae2d14ce097c56583	Bacteria;Fusobacteria;Fusobacteriia;Fusobacteriales;Fusobacteriaceae;Fusobacterium;nucleatum;
407411bafacade3dea8e72c2ec6880198037a6df	Bacteria;Firmicutes;Clostridia;Clostridiales;Ruminococcaceae;Anaerotruncus;colihominis;
1b11d7a1fc1e731b2ac8830ecf246250ee41b62f	Bacteria;Firmicutes;Clostridia;Clostridiales;Ruminococcaceae;Ruminococcaceae_NK4A214_group;NA;
085ecb23ff8e6b4bf2cc8a5c24b67c43b33d7f68	Bacteria;Firmicutes;Clostridia;Clostridiales;Lachnospiraceae;Blautia;NA;
8d4f1cd10bae97b9c43f579cb256622b576e01b3	Bacteria;Bacteroidetes;Bacteroidia;Bacteroidales;Prevotellaceae;Prevotella_9;NA;
cdd754c97dc498745850b44aa0a17d4c55feb734	Bacteria;Firmicutes;Bacilli;Lactobacillales;Streptococcaceae;Streptococcus;mutans;
5a00cc1e53400e547a23919e46db4dd4ee2cc3db	Bacteria;Firmicutes;Clostridia;Clostridiales;Ruminococcaceae;Ruminiclostridium_9;NA;
101e4af6ee0c90c60dfa72802621f1b49459801e	Bacteria;Bacteroidetes;Bacteroidia;Bacteroidales;Marinifilaceae;Butyricimonas;faecihominis/virosa;
a15b923a3bc4a7296405e9e2bde14101e8cb83d3	Bacteria;Firmicutes;Clostridia;Clostridiales;Lachnospiraceae;Howardella;ureilytica;
2f76b6000f9a745872640bc793feab5df3e0bc00	Bacteria;Firmicutes;Negativicutes;Selenomonadales;Veillonellaceae;Selenomonas_3;infelix;
354517367a6dbbdf72794656076e945a8b727e27	Bacteria;Firmicutes;Clostridia;Clostridiales;Ruminococcaceae;Faecalibacterium;AF52-21/prausnitzii;
83416d0845ce4e620f66a294debdb63e0a6f51e0	Bacteria;Firmicutes;Clostridia;Clostridiales;Lachnospiraceae;NA;NA;
0610ddcc9e282d9cfbdeb1f9ed14deba619b064a	Bacteria;Bacteroidetes;Bacteroidia;Bacteroidales;Bacteroidaceae;Bacteroides;acidifaciens/caccae/caecimuris/dorei/faecichinchillae/faecis/fragilis/graminisolvens/neonati/ovatus/reticulotermitis/salyersiae/thetaiotaomicron/xylanisolvens;
1f9c567d95ca460ea33bacd811911b761660cbeb	Bacteria;Fusobacteria;Fusobacteriia;Fusobacteriales;Fusobacteriaceae;Fusobacterium;gastrosuis/mortiferum/necrogenes/nucleatum/periodonticum/simiae/ulcerans/varium;
beeb078fb4d8e9b0ef38848e0fc65101ca02184e	Bacteria;Firmicutes;Clostridia;Clostridiales;Lachnospiraceae;Lachnospiraceae_UCG-010;NA;
0381e9146fd87ce469ae080064772219216fdae9	Bacteria;Spirochaetes;Spirochaetia;Spirochaetales;Spirochaetaceae;Treponema_2;NA;
c3460b2c19c30b7f5862b2f00a1130b88cf3260b	Bacteria;Bacteroidetes;Bacteroidia;Bacteroidales;Prevotellaceae;Prevotella_2;stercorea;
9b84e6a0e2c5b7ccd3853399c62cab3d404c1298	Bacteria;Firmicutes;Clostridia;Clostridiales;Ruminococcaceae;Ruminococcaceae_UCG-014;NA;
ff7ffc2426fb03ab0e1fed19267976fa755946fa	Bacteria;Proteobacteria;Gammaproteobacteria;Betaproteobacteriales;Burkholderiaceae;Parasutterella;excrementihominis;
2a4fe885e84b77f8f7547e5b601b94cf42b729a4	Bacteria;Bacteroidetes;Bacteroidia;Bacteroidales;Marinifilaceae;Butyricimonas;virosa;
b804e29cecc4c70365b53733688b451e8c39edb7	Bacteria;Bacteroidetes;Bacteroidia;Bacteroidales;Porphyromonadaceae;Porphyromonas;endodontalis;
66d254f923b7c7aa1ecaa084b99b21576adf33fd	Bacteria;Firmicutes;Bacilli;Bacillales;Family_XI;Gemella;haemolysans/sanguinis/taiwanensis;
f7f8ddfd55d1a0a8a76f995c59d50408df7f32eb	Bacteria;Fusobacteria;Fusobacteriia;Fusobacteriales;Fusobacteriaceae;Fusobacterium;gastrosuis/mortiferum/necrogenes/nucleatum/periodonticum/simiae/ulcerans/varium;
98e6e81e289b7c86adfc3c2618b30daf0717bd2f	Bacteria;Proteobacteria;Gammaproteobacteria;Enterobacteriales;Enterobacteriaceae;Cedecea;NA;
40028f0f1df86b6a7eec708cef0dd9799844d51e	Bacteria;Bacteroidetes;Bacteroidia;Bacteroidales;Marinifilaceae;Butyricimonas;synergistica/virosa;
86e73837735203a088030bfea8fb139bce4b1ae0	Bacteria;Firmicutes;Bacilli;Lactobacillales;Lactobacillaceae;Lactobacillus;acidophilus/amylovorus/casei/crispatus/fermentum/fornicalis/gallinarum/helveticus/jensenii/kefiranofaciens/kitasatonis/psittaci/rhamnosus/ultunensis;
a208d2691405a875d8a588e3dc7aee9a9bb288c6	Bacteria;Actinobacteria;Actinobacteria;Actinomycetales;Actinomycetaceae;Actinomyces;turicensis;
39603f4e7a6192a5f6c81511f7b4c9e71badcd82	Bacteria;Firmicutes;Clostridia;Clostridiales;Family_XIII;S5-A14a;NA;
6b4e0e7343347fa2cd2eb4bcc68438fbdba0212f	Bacteria;Firmicutes;Erysipelotrichia;Erysipelotrichales;Erysipelotrichaceae;NA;NA;
70ecbaf13a2c8091e764922968ce4befba6d8800	Bacteria;Bacteroidetes;Bacteroidia;Bacteroidales;Bacteroidaceae;Bacteroides;acidifaciens/cellulosilyticus/intestinalis/nordii;
54fadfe913aca14280f17fe641262a152cd7a754	Bacteria;Firmicutes;Bacilli;Lactobacillales;Streptococcaceae;Streptococcus;australis/mitis/oralis/rubneri/sanguinis;
771c6bf40dc919ec2e7c8527e2da74a103f9c093	Bacteria;Actinobacteria;Coriobacteriia;Coriobacteriales;Coriobacteriaceae;Collinsella;aerofaciens;
64407ce5ccb019da5488297f256ff2929538787f	Bacteria;Firmicutes;Erysipelotrichia;Erysipelotrichales;Erysipelotrichaceae;Faecalitalea;NA;
45d58f709d46627e803a14c14152b7677e425199	Bacteria;Firmicutes;Clostridia;Clostridiales;Ruminococcaceae;Ruminococcaceae_UCG-010;NA;
66f2497cb265b0ed9ba1e276f714cffbbc7b788b	Bacteria;Firmicutes;Bacilli;Lactobacillales;Streptococcaceae;Lactococcus;garvieae/lactis;
17955120833b4d7ec6408e1dbec2f291245545c7	Bacteria;Bacteroidetes;Bacteroidia;Bacteroidales;Bacteroidaceae;Bacteroides;stercoris;
fb5a9e285205fea9e63f13caecf3e16c314e76e9	Bacteria;Firmicutes;Clostridia;Clostridiales;Lachnospiraceae;NA;NA;
42e4f86bf27569d49e08e556823a602c35995a67	Bacteria;Firmicutes;Negativicutes;Selenomonadales;Veillonellaceae;Selenomonas_4;genus_check/succinivorans;
2783593bdf8aa498811f0da9f3f9354a5a799855	Bacteria;Spirochaetes;Spirochaetia;Spirochaetales;Spirochaetaceae;Treponema_2;Group/socranskii;
d792c54adfcf41a09f77a204611b260b08c3ab2c	Bacteria;Bacteroidetes;Bacteroidia;Bacteroidales;Muribaculaceae;NA;NA;
003ced22e414043017f55fe2eca9db714f38cec6	Bacteria;Firmicutes;Clostridia;Clostridiales;Lachnospiraceae;Roseburia;faecis/hominis/intestinalis/inulinivorans;
1fc02e0d9a509f9fbed5688a1290d90ed935dd6f	Bacteria;Firmicutes;Clostridia;Clostridiales;Ruminococcaceae;Ruminococcaceae_UCG-010;NA;
ff9828572b6064a7bca13edbf2b505e7c56e979b	Bacteria;Firmicutes;Negativicutes;Selenomonadales;Acidaminococcaceae;Phascolarctobacterium;faecium;
4a1c9fdf0fb6bac8e4f93bd3921ceb4d0e07d379	Bacteria;Bacteroidetes;Bacteroidia;Bacteroidales;Bacteroidaceae;Bacteroides;dorei/vulgatus;
973e489e9a02019d4a2261792c828a90118a22b5	Bacteria;Proteobacteria;Gammaproteobacteria;Betaproteobacteriales;Burkholderiaceae;Sutterella;NA;
ad3cbfc687bf8092bcc3f5baac9f609ba8f7041d	Bacteria;Firmicutes;Clostridia;Clostridiales;Ruminococcaceae;Ruminococcaceae_UCG-010;NA;
b47744c7a6d80e7203d5b2a15b45fa2ce6bae2ad	Bacteria;Proteobacteria;Gammaproteobacteria;Pasteurellales;Pasteurellaceae;Haemophilus;parainfluenzae;
6f6c97f5c714222e13aef645ff3bd4ac072d988b	Bacteria;Bacteroidetes;Bacteroidia;Bacteroidales;Prevotellaceae;Prevotella;oris;
015e38f49bd931874303f120d3b7ca4a14e44509	Bacteria;Bacteroidetes;Bacteroidia;Bacteroidales;Prevotellaceae;Prevotella_2;stercorea;
4ffca2e8a62d3c890c945575e4b78343c590760b	Bacteria;Firmicutes;Clostridia;Clostridiales;Peptostreptococcaceae;Peptoanaerobacter;stomatis;
352fa092ea333ed32b60e78bb3c0b8fb91d7cc65	Bacteria;Firmicutes;Erysipelotrichia;Erysipelotrichales;Erysipelotrichaceae;Holdemanella;biformis;
6fb8dc6248fe8bcda62da24d8747d0174e67993e	Bacteria;Firmicutes;Clostridia;Clostridiales;Ruminococcaceae;DTU089;NA;
ff2e70bc258eafdeeb2659b4920ac1b3b41e8b54	Bacteria;Fusobacteria;Fusobacteriia;Fusobacteriales;Fusobacteriaceae;Fusobacterium;NA;
49afb1fe48ac41e139922c41dfa8304c03bdc9a0	Bacteria;Firmicutes;Clostridia;Clostridiales;Ruminococcaceae;NA;NA;
94f150427af258249354406ce3b15f559b89713e	Bacteria;Firmicutes;Clostridia;Clostridiales;Lachnospiraceae;Lachnospiraceae_UCG-004;NA;
6b48fa442c7612770827245055af3fd835a2d1d7	Bacteria;Bacteroidetes;Bacteroidia;Bacteroidales;Bacteroidaceae;Bacteroides;massiliensis;
03996a6087cccf3fdec9f99f782be1110597466f	Bacteria;Firmicutes;Clostridia;Clostridiales;Ruminococcaceae;Faecalibacterium;AF52-21/prausnitzii;
f58eadd8526c64d380cdd9af60c545b4f0c16ed4	Bacteria;Firmicutes;Clostridia;Clostridiales;Ruminococcaceae;Oscillibacter;ruminantium;
6f03ff47aa83228b39eeb1e0c86a3c02fa390c28	Bacteria;Proteobacteria;Gammaproteobacteria;Pasteurellales;Pasteurellaceae;Haemophilus;parainfluenzae;
295e1fd3c9f614ad922ea58faf6cf86db51aea8f	Bacteria;Firmicutes;Clostridia;Clostridiales;Ruminococcaceae;Faecalibacterium;prausnitzii;
37b484fb10652f16c0df46af76e66cd377b6d125	Bacteria;Firmicutes;Clostridia;Clostridiales;Ruminococcaceae;Faecalibacterium;cf./CM04-06/prausnitzii;
9b7c44e98234fca9dbf4d22c8bf1af377be1049c	Bacteria;Bacteroidetes;Bacteroidia;Bacteroidales;Tannerellaceae;Parabacteroides;distasonis;
0d82b16c48b64d585c2e4debaafb48d6b7401c7d	Bacteria;Firmicutes;Clostridia;Clostridiales;Ruminococcaceae;Oscillospira;NA;
67f15d5da5229cc44a8b61d713f5ebcbed85e2b8	Bacteria;Bacteroidetes;Bacteroidia;Bacteroidales;Rikenellaceae;Rikenellaceae_RC9_gut_group;NA;
8ff75d01b8e06061671d2b42ad23c11ce5c6591e	Bacteria;Bacteroidetes;Bacteroidia;Bacteroidales;Bacteroidaceae;Bacteroides;dorei/sartorii/vulgatus;
9b563fbee6d8c10d495e83cbaf2f0989d1ce35c2	Bacteria;Firmicutes;Erysipelotrichia;Erysipelotrichales;Erysipelotrichaceae;Holdemanella;biformis;
036f1f6cb94385be11923ec995033b2803666ff9	Bacteria;Bacteroidetes;Bacteroidia;Bacteroidales;Marinifilaceae;Butyricimonas;virosa;
724409673f4a51baa563163fed24010fdcca9401	Bacteria;Actinobacteria;Actinobacteria;Bifidobacteriales;Bifidobacteriaceae;Bifidobacterium;longum;
0e66b4fc44e0284cb5628444f038328c47809aea	Bacteria;Firmicutes;Clostridia;Clostridiales;Ruminococcaceae;Ruminococcaceae_UCG-014;NA;
2816f06f442cdc608b4a5799b543a0ef25d36ae0	Bacteria;Proteobacteria;Gammaproteobacteria;Pasteurellales;Pasteurellaceae;Haemophilus;parainfluenzae;
abfb140b24a273c675290c03d683219540155847	Bacteria;Firmicutes;Clostridia;Clostridiales;Ruminococcaceae;Ruminiclostridium_6;NA;
de9cff4bee4106f4b2b8b04a249edfb1ea3de582	Bacteria;Proteobacteria;Gammaproteobacteria;Enterobacteriales;Enterobacteriaceae;Escherichia/Shigella;coli;
c07b9523476e0dcdfea38153c123ef3463d52b4a	Bacteria;Proteobacteria;Gammaproteobacteria;Pasteurellales;Pasteurellaceae;Haemophilus;parainfluenzae;
28b4971a50e3129c4f38e1babedf4c94c12f03c5	Bacteria;Firmicutes;Clostridia;Clostridiales;Ruminococcaceae;Negativibacillus;massiliensis;
45068e93f6dabb006439da0a47fb01b90d05a83f	Bacteria;Firmicutes;Clostridia;Clostridiales;Lachnospiraceae;Lachnospiraceae_NK4A136_group;NA;
ef939a65494615e3597e2cb4029fc8c77a31c833	Bacteria;Firmicutes;Clostridia;Clostridiales;Ruminococcaceae;Butyricicoccus;desmolans/faecihominis;
83e0cb2c424a1c34559144b04cd7e073c2de310f	Bacteria;Firmicutes;Clostridia;Clostridiales;Lachnospiraceae;Lachnospiraceae_FCS020_group;NA;
add323b058b1e564e8ff8427abed253f996e73f4	Bacteria;Firmicutes;Erysipelotrichia;Erysipelotrichales;Erysipelotrichaceae;Dielma;fastidiosa;
3de4dfaee1aeb68cc84dde8f450c8af90ff34806	Bacteria;Firmicutes;Clostridia;Clostridiales;Family_XIII;Family_XIII_AD3011_group;NA;
bb7af5f254824c1e31ec771fff342252f1340f76	Bacteria;Firmicutes;Clostridia;Clostridiales;Ruminococcaceae;Fournierella;massiliensis;
5b5df0a41b2c76676db24eab7a94992f69acce46	Bacteria;Firmicutes;Clostridia;Clostridiales;Ruminococcaceae;Ruminococcus_2;NA;
987434e0816dadc5579d5f1737bba29596df60ea	Bacteria;Bacteroidetes;Bacteroidia;Flavobacteriales;Weeksellaceae;Bergeyella;NA;
80462081338526bc8c301469acdafa6857704c98	Bacteria;Bacteroidetes;Bacteroidia;Bacteroidales;Muribaculaceae;NA;NA;
0c5e093d638fcf1c0968c9aea4d8448f1ca42eec	Bacteria;Firmicutes;Clostridia;Clostridiales;Lachnospiraceae;Dorea;genus_check/torques;
1013c2e2878da5c04a8724b628be6694a55ae36d	Bacteria;Bacteroidetes;Bacteroidia;Bacteroidales;Prevotellaceae;Prevotella_2;stercorea;
f0a81031fb8ff3280e57b0315d0d8a6306f78376	Bacteria;Bacteroidetes;Bacteroidia;Bacteroidales;Tannerellaceae;Parabacteroides;distasonis;
815c12a6c907f8b86a783d03d0d0c79be29dade1	Bacteria;Bacteroidetes;Bacteroidia;Bacteroidales;Prevotellaceae;Alloprevotella;tannerae;
49c1799258e3b43c6406d6176f8e787efd6c6a80	Bacteria;Firmicutes;Clostridia;Clostridiales;Clostridiaceae_1;Clostridium_sensu_stricto_1;acetobutylicum/beijerinckii/butyricum/celatum/cellulovorans/chromiireducens/diolis/disporicum/isatidis/neonatale/paraputrificum/pasteurianum/roseum/saudiense/tertium/tyrobutyricum;
910e9601323548c7e4b8738bfdbb12610acdb47c	Bacteria;Bacteroidetes;Bacteroidia;Bacteroidales;Prevotellaceae;Prevotella_2;NA;
7f9fba2fc4d9f818fb92f7915f1a3fb5da875baa	Bacteria;Firmicutes;Clostridia;Clostridiales;Ruminococcaceae;Faecalibacterium;cf./CM04-06/prausnitzii;
1dc27926b04d70758db4f2b45950153ed016701a	Bacteria;Firmicutes;Clostridia;Clostridiales;Ruminococcaceae;Ruminococcaceae_UCG-010;NA;
6c9f1780e93a93bc6e6a6592dbf11c7ef9e71da8	Bacteria;Firmicutes;Negativicutes;Selenomonadales;Veillonellaceae;NA;NA;
67db4f7e9b0c521c1a7a813a1b0874baa173161f	Bacteria;Firmicutes;Clostridia;Clostridiales;Peptostreptococcaceae;Intestinibacter;genus_check/bartlettii/ilealis/timonensis;
a32d4280293c4b102d804477f84e9bd490ab7468	Bacteria;Fusobacteria;Fusobacteriia;Fusobacteriales;Fusobacteriaceae;Fusobacterium;gastrosuis/mortiferum/necrogenes/nucleatum/periodonticum/simiae/ulcerans/varium;
7fe5f1debcecbeef7b737d2d0257b66e28356d37	Bacteria;Firmicutes;Clostridia;Clostridiales;Ruminococcaceae;Ruminococcaceae_UCG-005;NA;
57ba86bf467df029ba69121145b48e4fb99e93d4	Bacteria;Fusobacteria;Fusobacteriia;Fusobacteriales;Leptotrichiaceae;Leptotrichia;trevisanii;
ca58a68c5d1af6ac927050c3b2eafaa3d51e20a9	Bacteria;Bacteroidetes;Bacteroidia;Bacteroidales;Rikenellaceae;Alistipes;shahii;
0f1ae4e25a204e28d91b62d6f2bb71fef541a70e	Bacteria;Bacteroidetes;Bacteroidia;Bacteroidales;Porphyromonadaceae;Porphyromonas;somerae;
03b79bae3468bd3173d9ed77562e6415a06fe825	Bacteria;Firmicutes;Clostridia;Clostridiales;Lachnospiraceae;Agathobacter;NA;
fbec00d77556090bd011d5e6eae1969a0bf31956	Bacteria;Spirochaetes;Spirochaetia;Spirochaetales;Spirochaetaceae;Treponema_2;NA;
f9670a05bcce874593f8806b6fe1cfb763a865c9	Bacteria;Firmicutes;Bacilli;Lactobacillales;Streptococcaceae;Streptococcus;parasanguinis;
198bc73831de1991e95100098f930941c0d940c1	Bacteria;Bacteroidetes;Bacteroidia;Bacteroidales;Barnesiellaceae;Coprobacter;secundus;
a66cef5818bb47c7d7d3704cb589813d8dc1245e	Bacteria;Proteobacteria;Gammaproteobacteria;Enterobacteriales;Enterobacteriaceae;Escherichia/Shigella;NA;
a23b1a8194fc01d21b6f4a0f6a6a04ad4149dadc	Bacteria;Firmicutes;Clostridia;Clostridiales;Lachnospiraceae;Lachnoclostridium;pacaense;
e07d7e87fe921503997f4aecda5741be3bda77c8	Bacteria;Bacteroidetes;Bacteroidia;Bacteroidales;Bacteroidaceae;Bacteroides;acidifaciens/caccae/caecimuris/dorei/faecichinchillae/faecis/fragilis/graminisolvens/neonati/ovatus/reticulotermitis/salyersiae/thetaiotaomicron/xylanisolvens;
8ce99cb6fdafe121ff3e3c5aacaf2c7c90c08056	Bacteria;Tenericutes;Mollicutes;Izimaplasmatales;NA;NA;NA;
facc84d94a2b5f5968cceed2d5ccf2d3635e69a5	Bacteria;Firmicutes;Negativicutes;Selenomonadales;Veillonellaceae;Dialister;invisus/pneumosintes;
2c240fa35d870a96cbf2b7c8ad9b263a3b4bc5c6	Bacteria;Proteobacteria;Alphaproteobacteria;Rhodospirillales;NA;NA;NA;
3cb26efac985625123b03431d1a9309db7a93e50	Bacteria;Bacteroidetes;Bacteroidia;Bacteroidales;Rikenellaceae;Alistipes;NA;
e05c7db066994584310d67e4f77af0b704d2792a	Bacteria;Bacteroidetes;Bacteroidia;Bacteroidales;Prevotellaceae;Alloprevotella;NA;
2bc49e4874c37deabea9aac2352e2b0a303a22c4	Bacteria;Firmicutes;Negativicutes;Selenomonadales;Acidaminococcaceae;Acidaminococcus;fermentans/massiliensis/timonensis;
3d0995f76b22ef0be11c7ecebbb5f069b5acbf1c	Bacteria;Epsilonbacteraeota;Campylobacteria;Campylobacterales;Campylobacteraceae;Campylobacter;concisus;
e4e65daa6317953204ab542b4bfd19eb14173ccc	Bacteria;Firmicutes;Clostridia;Clostridiales;Lachnospiraceae;Agathobacter;NA;
690b0a3a5f68a739d19010aedc80b470fcaba6c6	Bacteria;Fusobacteria;Fusobacteriia;Fusobacteriales;Fusobacteriaceae;Fusobacterium;nucleatum;
d659f6f279266d0a7d03c44c93f07d56f7ccdbd6	Bacteria;Firmicutes;Clostridia;Clostridiales;Ruminococcaceae;Ruminococcus_2;NA;
f68523bb657062578c7289d73a3392de71387eb9	Bacteria;Firmicutes;Clostridia;Clostridiales;Ruminococcaceae;NA;NA;
83004789f4f1565577704b22d49dff5be3c62fe9	Bacteria;Bacteroidetes;Bacteroidia;Bacteroidales;Bacteroidaceae;Bacteroides;dorei/vulgatus;
cc5acca7fd71051a40b65bd1547b9f594bb1e03d	Bacteria;Firmicutes;Clostridia;Clostridiales;Lachnospiraceae;Blautia;luti/obeum;
5a9b08015c84eebc64e6cc0546780b05d007bbac	Bacteria;Proteobacteria;Gammaproteobacteria;Enterobacteriales;Enterobacteriaceae;Citrobacter;braakii/freundii/koseri;
86e4bcd8d6964a6afebc96d82634b341df8860ef	Bacteria;Firmicutes;Clostridia;Clostridiales;Clostridiaceae_1;Clostridium_sensu_stricto_1;disporicum;
82e0a26d2a455d50d466ae88346d7ad6a94513b8	Bacteria;Firmicutes;Clostridia;Clostridiales;Ruminococcaceae;Faecalibacterium;prausnitzii;
7bba8a1ec92a9af7eb2872493930ac5f28b29333	Bacteria;Firmicutes;Clostridia;Clostridiales;Lachnospiraceae;Lachnoclostridium;NA;
ba10ed10e0016c1897fc4c3ed3b0468d914478f1	Bacteria;Firmicutes;Clostridia;Clostridiales;Lachnospiraceae;Agathobacter;NA;
60de9434bc8166ab0d1a7a9713347f24377259ad	Bacteria;Bacteroidetes;Bacteroidia;Bacteroidales;Tannerellaceae;Parabacteroides;distasonis;
270b43745a11ad8d29cb3c802d8b9c1607cd7685	Bacteria;Bacteroidetes;Bacteroidia;Bacteroidales;Prevotellaceae;Prevotella_7;baroniae;
b7f706ca02a75d2acc19e111e29ccc12f38ee3e8	Bacteria;Firmicutes;Clostridia;Clostridiales;Ruminococcaceae;Subdoligranulum;NA;
89a5cf9796ba197fc49242088598265642fd1f66	Bacteria;Bacteroidetes;Bacteroidia;Bacteroidales;Prevotellaceae;Prevotella_7;histicola/jejuni/melaninogenica/veroralis;
693c7f10bf3bf7a5a0eb3bb60a9e216ed778aff0	Bacteria;Bacteroidetes;Bacteroidia;Bacteroidales;Bacteroidaceae;Bacteroides;acidifaciens/cellulosilyticus/intestinalis/nordii/oleiciplenus/stercorirosoris/timonensis;
3ced3a7c3bffaccad4448238afd41530196e2ca1	Bacteria;Firmicutes;Erysipelotrichia;Erysipelotrichales;Erysipelotrichaceae;Erysipelotrichaceae_UCG-003;NA;
d266671a2c9a8e2c99b3364e7daa8de930b02571	Bacteria;Firmicutes;Clostridia;Clostridiales;Lachnospiraceae;Fusicatenibacter;saccharivorans;
fb8a4807ae8dde0e5849170d47062271e16fb6dd	Bacteria;Firmicutes;Clostridia;Clostridiales;Clostridiaceae_1;Clostridium_sensu_stricto_1;acetobutylicum/beijerinckii/butyricum/celatum/cellulovorans/chromiireducens/diolis/disporicum/isatidis/neonatale/paraputrificum/pasteurianum/quinii/roseum/saudiense/tertium/tyrobutyricum;
dd4a39d0c70085e29c1cd90bf38f42edc3262c18	Bacteria;Firmicutes;Bacilli;Lactobacillales;Streptococcaceae;Streptococcus;salivarius;
75bc01aeac1d45cb94f8632f891400be1fdb4ce1	Bacteria;Firmicutes;Negativicutes;Selenomonadales;Veillonellaceae;Dialister;pneumosintes;
095acb5fe86ee5cd2189a7de590f3f34e11c88ea	Bacteria;Firmicutes;Erysipelotrichia;Erysipelotrichales;Erysipelotrichaceae;Erysipelotrichaceae_UCG-003;NA;
936a2b0b65a343ab197b9c9aedf7a2fb398db594	Bacteria;Firmicutes;Clostridia;Clostridiales;Ruminococcaceae;NA;NA;
27b9aa8becdefd3fd98c64588c1b8c4d58eab011	Bacteria;Firmicutes;Clostridia;Clostridiales;Lachnospiraceae;Blautia;NA;
52422515777f674fdef6ef6b8100f7c7af09ebdf	Bacteria;Firmicutes;Clostridia;Clostridiales;Lachnospiraceae;Dorea;longicatena;
d5c98d5c6504ffbbc64cdf12f919c709afe3b9fd	Bacteria;Firmicutes;Clostridia;Clostridiales;Lachnospiraceae;Lachnospiraceae_UCG-010;NA;
33881e75eb8532c197ebc2c476cc3f3592ff9c40	Bacteria;Proteobacteria;Gammaproteobacteria;Enterobacteriales;Enterobacteriaceae;Enterobacter;NA;
7928b734485a0db11a98af7dc944f49038ee90b1	Bacteria;Firmicutes;Erysipelotrichia;Erysipelotrichales;Erysipelotrichaceae;Coprobacillus;cateniformis;
63a9e60a00ff90e0b5b1a5a6e28d36cabf9a2f6e	Bacteria;Bacteroidetes;Bacteroidia;Bacteroidales;Prevotellaceae;Prevotella_7;buccae;
dc62aee125f65b1849b0c5fa81f21648b7a3ff9c	Bacteria;Bacteroidetes;Bacteroidia;Bacteroidales;NA;NA;NA;
85ab7233aafb958091c12a49f50b14b57308674f	Bacteria;Firmicutes;Clostridia;Clostridiales;Ruminococcaceae;Ruminococcaceae_UCG-014;NA;
06f1d4a9f2a6b434ad251158a98873750424e406	Bacteria;Synergistetes;Synergistia;Synergistales;Synergistaceae;Fretibacterium;fastidiosum;
751f4522881b4acd9dd5fc82b835e2612765420a	Bacteria;Firmicutes;Clostridia;Clostridiales;Family_XIII;NA;NA;
9f9f8a30190ba770696a2c33eb4caf9e1b1f283c	Bacteria;Bacteroidetes;Bacteroidia;Bacteroidales;Bacteroidaceae;Bacteroides;acidifaciens/caccae/caecimuris/dorei/faecichinchillae/faecis/fragilis/graminisolvens/neonati/ovatus/reticulotermitis/salyersiae/thetaiotaomicron/xylanisolvens;
bb4c431b578b91b667ed60f9c9f83e87f55e919e	Bacteria;Fusobacteria;Fusobacteriia;Fusobacteriales;Fusobacteriaceae;Fusobacterium;nucleatum;
211e364e98f388da94118b3a7ddb83a41ccbea53	Bacteria;Bacteroidetes;Bacteroidia;Bacteroidales;Rikenellaceae;Alistipes;shahii;
db8e0cb541a4c300707b6e511a9b49f71a1a01eb	Bacteria;Fusobacteria;Fusobacteriia;Fusobacteriales;Fusobacteriaceae;Fusobacterium;nucleatum;
f43011edead0677a34535f96e2c43113055eff25	Bacteria;Bacteroidetes;Bacteroidia;Bacteroidales;Muribaculaceae;NA;NA;
bbd9584c6eef6a0f000b324257c5effdd03115ec	Bacteria;Firmicutes;Clostridia;Clostridiales;Clostridiaceae_1;Clostridium_sensu_stricto_1;isatidis/tertium;
d5117f2494ca25a319fed4595106ad65b011c37e	Bacteria;Firmicutes;Clostridia;Clostridiales;Lachnospiraceae;NA;NA;
2a45418f9483c5c063fbdc6be6f801766925419b	Bacteria;Firmicutes;Clostridia;Clostridiales;Lachnospiraceae;NA;NA;
1e1119a95283670bcb654fd9fac0470bf850541d	Bacteria;Bacteroidetes;Bacteroidia;Bacteroidales;Marinifilaceae;Butyricimonas;NA;
4a5d559656396bcfe1b3b42fb75c2e28ab226f6d	Bacteria;Bacteroidetes;Bacteroidia;Bacteroidales;Marinifilaceae;Odoribacter;splanchnicus;
96dd3a280e012434708f5ed8ae57c2a0e6f4015e	Bacteria;Firmicutes;Clostridia;Clostridiales;Ruminococcaceae;Ruminococcaceae_UCG-002;NA;
10a7da045746e3b426c76e8a64a30a20e89d0256	Bacteria;Bacteroidetes;Bacteroidia;Bacteroidales;Bacteroidaceae;Bacteroides;massiliensis/sartorii/vulgatus;
f8432f284a98789e181f19d04c70ff19ab35ac0a	Bacteria;Firmicutes;Clostridia;Clostridiales;Lachnospiraceae;Roseburia;inulinivorans;
2afee2d69bcb400e0244047f74f0c9d01f1ef822	Bacteria;Bacteroidetes;Bacteroidia;Bacteroidales;Tannerellaceae;Parabacteroides;distasonis;
d5749d27506bfc820c11b4b96c52c6ea3fa099d3	Bacteria;Bacteroidetes;Bacteroidia;Bacteroidales;Bacteroidaceae;Bacteroides;vulgatus;
1ecb3e1a270cd9ca11eecf5e5830fbff2a44508c	Bacteria;Firmicutes;Clostridia;Clostridiales;Lachnospiraceae;Roseburia;inulinivorans;
9fd231f6399baa9e0ba05c9bf571f7fc92c404b2	Bacteria;Bacteroidetes;Bacteroidia;Bacteroidales;Bacteroidaceae;Bacteroides;acidifaciens/caccae/caecimuris/dorei/faecichinchillae/faecis/fragilis/graminisolvens/neonati/ovatus/reticulotermitis/salyersiae/thetaiotaomicron/xylanisolvens;
88eac9b8565a1ea81b174f8e8c47f0685cfe43d1	Bacteria;Firmicutes;Clostridia;Clostridiales;Lachnospiraceae;Lachnospira;genus_check/eligens;
9433653c57dd85dd24386e3ea3ec3422ad277bbf	Bacteria;Firmicutes;Clostridia;Clostridiales;Ruminococcaceae;Ruminococcaceae_UCG-014;NA;
1652ed3446a0965c7e88e548689e8cfa2d6fbb23	Bacteria;Firmicutes;Clostridia;Clostridiales;Lachnospiraceae;Anaerostipes;hadrus;
bb6f0822ea03af5fba1c592590e6f73c6893c082	Bacteria;Proteobacteria;Gammaproteobacteria;Betaproteobacteriales;Burkholderiaceae;Sutterella;NA;
e7b920faa302be8c2741bff55ebac8d0e7fff3dc	Bacteria;Firmicutes;Clostridia;Clostridiales;Lachnospiraceae;Blautia;NA;
8b178cdba67ed01a47e0323d66500a8424a403d1	Bacteria;Firmicutes;Negativicutes;Selenomonadales;Veillonellaceae;Veillonella;parvula;
7373b2c4cd3ea975d1e32a9dce4482f669dbd3ca	Bacteria;Firmicutes;Clostridia;Clostridiales;Lachnospiraceae;Catonella;NA;
60be4a03d1822c58042d4cdbdbae8618361b8552	Bacteria;Proteobacteria;Gammaproteobacteria;Enterobacteriales;Enterobacteriaceae;Escherichia/Shigella;NA;
c7db21ee8cedcfb271ad3a305645dac94696e05f	Bacteria;Firmicutes;Negativicutes;Selenomonadales;Veillonellaceae;Megamonas;NA;
b15c98f4d62e6108980b716bfe42712fb330d3cf	Bacteria;Firmicutes;Negativicutes;Selenomonadales;Veillonellaceae;Selenomonas_4;NA;
0bfa24f6d71469e4e3e9c59eae58989254eeafb2	Bacteria;Firmicutes;Clostridia;Clostridiales;Ruminococcaceae;Ruminococcus_2;bromii;
b1dbbdb9f7c313ec0ebd14c325d4e8aac13aff0c	Bacteria;Firmicutes;Clostridia;Clostridiales;Lachnospiraceae;Anaerostipes;hadrus;
20c1eb0ee1184f5b4dedf25bad55127f93e9a58b	Bacteria;Bacteroidetes;Bacteroidia;Bacteroidales;Prevotellaceae;Prevotella_9;NA;
59d41a601d36333244e8f217dc2207622bb0c3c3	Bacteria;Firmicutes;Clostridia;Clostridiales;Lachnospiraceae;Coprococcus_1;catus;
d007fb12119b3073b9355af2154d4016cc438ef6	Bacteria;Firmicutes;Clostridia;Clostridiales;Lachnospiraceae;Marvinbryantia;NA;
8f60b7c677fa4b4e32250804f0ba733085c2aa99	Bacteria;Bacteroidetes;Bacteroidia;Bacteroidales;Rikenellaceae;Alistipes;obesi;
1e7b99a1ce838248e74042758251444778b1e78f	Bacteria;Fusobacteria;Fusobacteriia;Fusobacteriales;Fusobacteriaceae;Fusobacterium;nucleatum;
6f4721120c47785a824c209d1488a46c19f646cf	Bacteria;Firmicutes;Negativicutes;Selenomonadales;Veillonellaceae;Selenomonas_3;NA;
28bc53f8f3d04d5cc7fb9fee165c47b3b99b0bc7	Bacteria;Firmicutes;Clostridia;Clostridiales;Ruminococcaceae;Negativibacillus;massiliensis;
a87c4b8b4c17291aa45ead1d4d7d19e0a23d092a	Bacteria;Bacteroidetes;Bacteroidia;Bacteroidales;Prevotellaceae;Prevotella;timonensis;
8063bd27b1464ec7960d07935231f156c478fdc9	Bacteria;Bacteroidetes;Bacteroidia;Bacteroidales;Prevotellaceae;Alloprevotella;NA;
9ef6f85f2daba457675f5657068f4a3fa8d264f2	Bacteria;Bacteroidetes;Bacteroidia;Bacteroidales;Tannerellaceae;Parabacteroides;distasonis;
47e252d0fdc7bfbd73fe304c8167c09df2949fa3	Bacteria;Firmicutes;Clostridia;Clostridiales;Lachnospiraceae;Blautia;faecis;
cbbe521de310e588b79729735eba255974df64d6	Bacteria;Bacteroidetes;Bacteroidia;Bacteroidales;Bacteroidaceae;Bacteroides;massiliensis;
3c5590805e79de0ef7c7b640785b58e4b7c15aa7	Bacteria;Bacteroidetes;Bacteroidia;Bacteroidales;Rikenellaceae;Alistipes;senegalensis;
092b97df2aeedc4d6ad0c906eb83abf79f54b031	Bacteria;Firmicutes;Negativicutes;Selenomonadales;Acidaminococcaceae;Phascolarctobacterium;faecium;
f8708a25facea6d5d4a538104695502d0ca2c860	Bacteria;Firmicutes;Clostridia;Clostridiales;Ruminococcaceae;Ruminiclostridium_9;NA;
4e9180914f60c5c5199dcd0933170a05483a7a6e	Bacteria;Firmicutes;Bacilli;Lactobacillales;Streptococcaceae;Streptococcus;cristatus/mitis/oralis/sanguinis;
d9a31e8d58c62fc97ed8952c1b8850cec478ce56	Bacteria;Firmicutes;Clostridia;Clostridiales;Ruminococcaceae;Ruminococcaceae_UCG-014;NA;
3271e87101f2b23440979789212136be2a691c28	Bacteria;Bacteroidetes;Bacteroidia;Sphingobacteriales;Lentimicrobiaceae;NA;NA;
587df9db8999dddccb8ead651f354b32eca0fb91	Bacteria;Firmicutes;Erysipelotrichia;Erysipelotrichales;Erysipelotrichaceae;Asteroleplasma;NA;
7efeca52b7f6ef4c2b21a192b12275b5fa8483b4	Bacteria;Bacteroidetes;Bacteroidia;Bacteroidales;Muribaculaceae;NA;NA;
9e5fb43dbcc967e7705180cc9625af0c04ba4853	Bacteria;Bacteroidetes;Bacteroidia;Bacteroidales;Muribaculaceae;NA;NA;
318a7880dc61ab050d721385cd9e88ad56928dac	Bacteria;Bacteroidetes;Bacteroidia;Bacteroidales;Bacteroidaceae;Bacteroides;acidifaciens/caccae/caecimuris/dorei/faecichinchillae/faecis/fragilis/graminisolvens/neonati/ovatus/reticulotermitis/salyersiae/thetaiotaomicron/xylanisolvens;
56bd50cebfb97cbd4210b269d7e69436b076e5d4	Bacteria;Firmicutes;Negativicutes;Selenomonadales;Veillonellaceae;Dialister;invisus/pneumosintes;
88a4740b17572cb633aa537595cfc6e2b00e5219	Bacteria;Firmicutes;Clostridia;Clostridiales;Christensenellaceae;Christensenellaceae_R-7_group;NA;
f006d4e0f3b20ef0878a74b8597746209e8b8147	Bacteria;Firmicutes;Clostridia;Clostridiales;Lachnospiraceae;Sellimonas;NA;
a1c0653a84dacad9754a0fd7ef23ac4f8a5f03b4	Bacteria;Firmicutes;Clostridia;Clostridiales;Lachnospiraceae;Lachnospiraceae_NK4A136_group;NA;
12178e9e1b86a9b7f6f15d4c574f9f85a20981ca	Bacteria;Actinobacteria;Actinobacteria;Bifidobacteriales;Bifidobacteriaceae;Bifidobacterium;adolescentis/faecale/ruminantium/stercoris;
e77456f44a2c46bd0471eae0ddb359810b59ab4f	Bacteria;Firmicutes;Clostridia;Clostridiales;Ruminococcaceae;Ruminococcus_1;bicirculans;
8ad543695d2dacc6a8aef969dbcaa881627ba549	Bacteria;Bacteroidetes;Bacteroidia;Bacteroidales;Prevotellaceae;Prevotella_9;NA;
479c2d676bb5547750441200ba585590d8adba0f	Bacteria;Bacteroidetes;Bacteroidia;Bacteroidales;Marinifilaceae;Butyricimonas;paravirosa;
95dfc97740be60d6f57c94604d34d9b4b1f28873	Bacteria;Bacteroidetes;Bacteroidia;Bacteroidales;Bacteroidaceae;Bacteroides;nordii;
1616205c05aad089d3b0c175ac2bb39611fd0054	Bacteria;Firmicutes;Clostridia;Clostridiales;Lachnospiraceae;Oribacterium;asaccharolyticum;
0a9cef5de9629f3b24f457d1ee978e28eddcc1f7	Bacteria;Firmicutes;Clostridia;Clostridiales;Lachnospiraceae;GCA-900066575;genus_check/stercoris;
c3299cef43792f75e383d20b9a04d0f6f03fe30a	Bacteria;Bacteroidetes;Bacteroidia;Bacteroidales;Prevotellaceae;Prevotella_7;NA;
1d44f58b3b41868651b5862eae6f3f268857ba40	Bacteria;Firmicutes;Clostridia;Clostridiales;Lachnospiraceae;Blautia;NA;
18da4f26991be1df3005d6ee2566aa4d1c6b7cc6	Bacteria;Bacteroidetes;Bacteroidia;Bacteroidales;Prevotellaceae;Prevotella_7;baroniae;
e9c75d4517ae2c00d0cc63923bece93188d46d6d	Bacteria;Bacteroidetes;Bacteroidia;Bacteroidales;Bacteroidaceae;Bacteroides;vulgatus;
0cf12164bb15512343c626c2c6184c2dd1bb4d54	Bacteria;Firmicutes;Clostridia;Clostridiales;Ruminococcaceae;Ruminococcaceae_UCG-010;NA;
e8ef51d98f037f9fa1a266abc5e965083251c092	Bacteria;Bacteroidetes;Bacteroidia;Bacteroidales;Porphyromonadaceae;Porphyromonas;somerae;
51fea9e3a50277943931a2b1451b858f03f8a3bf	Bacteria;Firmicutes;Clostridia;Clostridiales;Ruminococcaceae;Ruminiclostridium_5;NA;
03f79efbcf94e7d6359a3d7940feabc8efe47c2d	Bacteria;Firmicutes;Clostridia;Clostridiales;Ruminococcaceae;Ruminococcaceae_NK4A214_group;NA;
f3a2d47784eccb08532a4553bc7b59d2bfa63b83	Bacteria;Firmicutes;Clostridia;Clostridiales;Lachnospiraceae;NA;NA;
cc1fbfddf0b7809a3640b19fc9bc64bb80f17c67	Bacteria;Firmicutes;Clostridia;Clostridiales;Lachnospiraceae;NA;NA;
99328c0b56dbf1a42f318194b551715bde83f109	Bacteria;Firmicutes;Bacilli;Lactobacillales;Streptococcaceae;Streptococcus;salivarius;
7ece74e0b482a62a85476d0fb356854f128cb8fa	Bacteria;Bacteroidetes;Bacteroidia;Bacteroidales;Tannerellaceae;Parabacteroides;distasonis;
16f5d827b2b47db85e7c1dee3dcd9992afc08921	Bacteria;Firmicutes;Clostridia;Clostridiales;Lachnospiraceae;Sellimonas;genus_check/faecis/torques;
75e4134ce737a6c3288b06b1c859459a2089e6df	Bacteria;Proteobacteria;Gammaproteobacteria;Pasteurellales;Pasteurellaceae;Haemophilus;parainfluenzae;
4e7c62a89b7cc6678c3d23291b0a376c6600a31d	Bacteria;Bacteroidetes;Bacteroidia;Bacteroidales;Prevotellaceae;Prevotella_9;NA;
72733e00fff1988b0dd58a52b2168736cc9096d9	Bacteria;Firmicutes;Clostridia;Clostridiales;Ruminococcaceae;Ruminococcus_1;NA;
3a71bfd42d51de01621302c7ea2a5bb40cf1645a	Bacteria;Firmicutes;Clostridia;Clostridiales;Lachnospiraceae;Lachnospiraceae_ND3007_group;NA;
774d3823e8eb7d004b9d55eb513d45f2439c17f6	Bacteria;Firmicutes;Clostridia;Clostridiales;Ruminococcaceae;NA;NA;
1bd214c8917453b714fe98affcff8616dee4d638	Bacteria;Firmicutes;Clostridia;Clostridiales;Lachnospiraceae;Lachnospira;genus_check/catus/eligens/pectinophilus/pectinoschiza;
297e06777d0c5b1aa40e28eafe31283fcc34217b	Bacteria;Spirochaetes;Spirochaetia;Spirochaetales;Spirochaetaceae;Treponema_2;maltophilum;
af64c1f3ffab4f32e16bea6b3ab079002826f25d	Bacteria;Bacteroidetes;Bacteroidia;Bacteroidales;Tannerellaceae;Parabacteroides;distasonis;
5b5501197d72e98d02ff26c2602f6f18985ea70c	Bacteria;Proteobacteria;Gammaproteobacteria;Enterobacteriales;Enterobacteriaceae;Cedecea;NA;
8367e376b7ddbffaef962c7b87fbf814158ba374	Bacteria;Firmicutes;Clostridia;Clostridiales;Ruminococcaceae;NA;NA;
0ac7740dcf16df6190de1f5a38d32ca0968c3704	Bacteria;Firmicutes;Erysipelotrichia;Erysipelotrichales;Erysipelotrichaceae;Faecalitalea;NA;
dc864747338a70cee6cfc36e6e89a14fe0ed13ee	Bacteria;Bacteroidetes;Bacteroidia;Bacteroidales;Bacteroidaceae;Bacteroides;dorei/massiliensis/sartorii/vulgatus;
419b2019b4c42d3e5d8d6719959939baf09cbfc1	Bacteria;Firmicutes;Clostridia;Clostridiales;Christensenellaceae;Catabacter;hongkongensis;
8b3ae61304751c2d78787262d57d0b59e7c2b508	Bacteria;Firmicutes;Clostridia;Clostridiales;Lachnospiraceae;Blautia;NA;
1fe706600b656acf3021c3b891131f84571bf11a	Bacteria;Firmicutes;Clostridia;Clostridiales;Lachnospiraceae;Sellimonas;NA;
ce901872ac6e3a17e9f1c9d69962e73e57c3958f	Bacteria;Firmicutes;Negativicutes;Selenomonadales;Veillonellaceae;Dialister;invisus/pneumosintes;
d404eb44f8b082de1d3f10ba9b9096be3f599f85	Bacteria;Firmicutes;Clostridia;Clostridiales;Lachnospiraceae;Blautia;luti/obeum/wexlerae;
5900b866013ce346fb23465b5a7e65172a3ad8cd	Bacteria;Bacteroidetes;Bacteroidia;Bacteroidales;Tannerellaceae;Parabacteroides;distasonis;
00e9312463d3156c0e6cbe51ab209dfe10dca021	Bacteria;Firmicutes;Clostridia;Clostridiales;Lachnospiraceae;Roseburia;inulinivorans;
63422105f26940bf901073d9c84f646828ef12e7	Bacteria;Bacteroidetes;Bacteroidia;Bacteroidales;Bacteroidaceae;Bacteroides;dorei/fragilis;
e73370eb6214a9541e5f356e87bf17238fad5ae2	Bacteria;Firmicutes;Clostridia;Clostridiales;Lachnospiraceae;NA;NA;
079eadfc176debf4af73262568bc7a970d312237	Bacteria;Firmicutes;Negativicutes;Selenomonadales;Veillonellaceae;Selenomonas;sputigena;
b6e3015133e73bd18e3047edadd76e823ae17cbf	Bacteria;Firmicutes;Clostridia;Clostridiales;Lachnospiraceae;Lachnoclostridium;genus_check/gnavus;
8769ca8a55060e9be2bec36942e0756dd3fd245c	Bacteria;Actinobacteria;Actinobacteria;Bifidobacteriales;Bifidobacteriaceae;Bifidobacterium;catenulatum/kashiwanohense/pseudocatenulatum;
297a2a2c8a1487128ba0ec6856cd0bdd4ead136c	Bacteria;Firmicutes;Negativicutes;Selenomonadales;Veillonellaceae;Megasphaera;micronuciformis;
cb3d7ed6c927d16915bdc800a25c86485a7d40c6	Bacteria;Bacteroidetes;Bacteroidia;Bacteroidales;Prevotellaceae;Prevotella_7;veroralis;
4bbe89730eb8ff8b0768e6664fc6f0d120f336ca	Bacteria;Cyanobacteria;Melainabacteria;Gastranaerophilales;NA;NA;NA;
c6f7668275261fd66652526940b7b0ccb0cb5415	Bacteria;Firmicutes;Clostridia;Clostridiales;Christensenellaceae;NA;NA;
83230ab5c79cfa726c7f4dad7adb5996cc158cc6	Bacteria;Firmicutes;Negativicutes;Selenomonadales;Veillonellaceae;Selenomonas_4;NA;
ab05bcb443299370fc72115db48e6b4157a86442	Bacteria;Firmicutes;Clostridia;Clostridiales;Ruminococcaceae;NA;NA;
af02a2a245ae204f4eec3847ce1631d36c507817	Bacteria;Firmicutes;Clostridia;Clostridiales;Christensenellaceae;Christensenellaceae_R-7_group;NA;
691a552b22d7ec9d53aa400dd6ddc1b5062cacd9	Bacteria;Actinobacteria;Coriobacteriia;Coriobacteriales;Coriobacteriales_Incertae_Sedis;NA;NA;
ef9f68b0e1edbeb42cf7bb58f02b2bcccfa7d870	Bacteria;Firmicutes;Clostridia;Clostridiales;Lachnospiraceae;NA;NA;
92c8c3c6aad5c4571e07547c052ea2db2e5300fc	Bacteria;Actinobacteria;Coriobacteriia;Coriobacteriales;Coriobacteriaceae;Collinsella;tanakaei;
bbba517094d44f23f88a865e03163fc92b6c9ffd	Bacteria;Firmicutes;Clostridia;Clostridiales;Lachnospiraceae;FD2005;NA;
83047c196b5723c2150e24182ef34f2d0a8c0cec	Bacteria;Firmicutes;Clostridia;Clostridiales;Ruminococcaceae;Ruminococcus_2;bromii;
fb4d2b05fa56f2555389e9e9f4c7ecfef185465c	Bacteria;Firmicutes;Clostridia;Clostridiales;Lachnospiraceae;Dorea;genus_check/formicigenerans/torques;
6c96455fbecbcb9b5f9001bfb1f1577106a538e6	Bacteria;Firmicutes;Clostridia;Clostridiales;Ruminococcaceae;Faecalibacterium;cf./CM04-06/prausnitzii;
cfdc31edc17cf34e092f7c4a309eac0fe540456f	Bacteria;Firmicutes;Clostridia;Clostridiales;Ruminococcaceae;Faecalibacterium;prausnitzii;
a152ace95f59258c3ee2baf057e46eb4195a705a	Bacteria;Bacteroidetes;Bacteroidia;Bacteroidales;Prevotellaceae;Prevotella;timonensis;
a3d6755292c255727f79bb3505dab3a315e5e04a	Bacteria;Bacteroidetes;Bacteroidia;Bacteroidales;NA;NA;NA;
d5139c238bd8254bf0f9cfb5e8224f22900aa20b	Bacteria;Firmicutes;Clostridia;Clostridiales;Ruminococcaceae;NA;NA;
809de50c700201fec95a4e78f3db8016e0ac395a	Bacteria;Proteobacteria;Gammaproteobacteria;Betaproteobacteriales;Burkholderiaceae;Parasutterella;NA;
15b516cadae4f56342986fc617b013ae81b5ce8a	Bacteria;Firmicutes;Clostridia;Clostridiales;Ruminococcaceae;Flavonifractor;plautii;
4b766fcd7ce199543ca269a052aefc751dd60d68	Bacteria;Firmicutes;Bacilli;Bacillales;Family_XI;Gemella;sanguinis;
85793b385a461b809a91afe36c1fc114a70cf38c	Bacteria;Bacteroidetes;Bacteroidia;Bacteroidales;Prevotellaceae;NA;NA;
fb86332fc76948ef714ce4044ea8cb0aff9cf635	Bacteria;Proteobacteria;Gammaproteobacteria;Pasteurellales;Pasteurellaceae;Haemophilus;parainfluenzae;
a7de0272f1511c1fb55c6744dd175a2022c6bda5	Bacteria;Proteobacteria;Alphaproteobacteria;Rhodospirillales;NA;NA;NA;
4a1cfb230ddfe3190c717a17c9810e6dcda8141a	Bacteria;Bacteroidetes;Bacteroidia;Bacteroidales;Bacteroidaceae;Bacteroides;acidifaciens/rodentium/uniformis;
b555f6826328cd7286b6c98c9493616bec07a0f2	Bacteria;Actinobacteria;Coriobacteriia;Coriobacteriales;Coriobacteriaceae;Collinsella;NA;
88e3cb525f32fcfa7184277b2336e3cb1eb40d99	Bacteria;Firmicutes;Clostridia;Clostridiales;Lachnospiraceae;NA;NA;
2c7b46fccf5ada70058f3f07309015bbd48d846d	Bacteria;Firmicutes;Clostridia;Clostridiales;Lachnospiraceae;NA;NA;
50cdc68a3d378c6091881cb5101a7a67e878a877	Bacteria;Firmicutes;Clostridia;Clostridiales;Ruminococcaceae;Butyricicoccus;desmolans;
b50c5d91937d8043c597b91335aa893e16fcab8a	Bacteria;Bacteroidetes;Bacteroidia;Bacteroidales;Marinifilaceae;Odoribacter;NA;
00abd30ba7ecfeb9cd6b9ca49aad28e84b79361f	Bacteria;Proteobacteria;Gammaproteobacteria;Enterobacteriales;Enterobacteriaceae;Klebsiella;NA;
c1d476bf59cfb280263e9d72ed510ce1cd6d3755	Bacteria;Firmicutes;Clostridia;Clostridiales;Ruminococcaceae;Subdoligranulum;variabile;
7e0d478163b20ffeb9ce12334a0bfbec05470a27	Bacteria;Verrucomicrobia;Verrucomicrobiae;Verrucomicrobiales;Akkermansiaceae;Akkermansia;muciniphila;
5b0ffde5667a192557ce11f9af35d84242baa338	Bacteria;Fusobacteria;Fusobacteriia;Fusobacteriales;Fusobacteriaceae;Fusobacterium;equinum/gonidiaformans/necrophorum;
aca3f3dab81b13310ed31d59c61f496b5be5b54d	Bacteria;Proteobacteria;Alphaproteobacteria;Rhodospirillales;NA;NA;NA;
8cea44bbbfeac18db00489068a7f544e39ac60b9	Bacteria;Proteobacteria;Gammaproteobacteria;Enterobacteriales;Enterobacteriaceae;Klebsiella;pneumoniae/variicola;
0405b507bc1f4dc7235e8c24c8cc044431f7fcb5	Bacteria;Firmicutes;Clostridia;Clostridiales;Lachnospiraceae;NA;NA;
6ae8c563e85ae5e4e02204fc900e335a92c2b5e1	Bacteria;Bacteroidetes;Bacteroidia;Bacteroidales;Prevotellaceae;Prevotella;nigrescens;
fe7f4c189e6b41477e7d0849a846185ddc0924d5	Bacteria;Firmicutes;Negativicutes;Selenomonadales;Veillonellaceae;Selenomonas;sputigena;
25028adb1351c8264ecda8811c53ecce3ecca4de	Bacteria;Bacteroidetes;Bacteroidia;Bacteroidales;Prevotellaceae;Prevotella_7;NA;
7b7c92e7d04291c97189300d320387bc300a8872	Bacteria;Fusobacteria;Fusobacteriia;Fusobacteriales;Fusobacteriaceae;Fusobacterium;nucleatum;
a89f04e8526eea2c118210b9a12218adabf270cc	Bacteria;Firmicutes;Negativicutes;Selenomonadales;Acidaminococcaceae;Succiniclasticum;NA;
d2eb73e0aa77fa1219168b8a630c0933c17d4c00	Bacteria;Firmicutes;Clostridia;Clostridiales;Lachnospiraceae;Lachnospiraceae_UCG-001;bacterium;
23fe064cd1c85ad95c0de7e6075f3405db0a8f00	Bacteria;Bacteroidetes;Bacteroidia;Bacteroidales;Bacteroidaceae;Bacteroides;vulgatus;
17d1884e176edf811b4745727cce2e25d9ffe9a1	Bacteria;Firmicutes;Clostridia;Clostridiales;Ruminococcaceae;Ruminiclostridium_9;NA;
2ab7105febd915dc871361971b5be040d821c5fc	Bacteria;Bacteroidetes;Bacteroidia;Bacteroidales;Prevotellaceae;Prevotella;timonensis;
5073eba5a0d0db73f1b89cf6c355cc76f55a1f6d	Bacteria;Firmicutes;Clostridia;Clostridiales;Ruminococcaceae;Ruminococcaceae_UCG-002;bacterium;
6734a5168f9792b0c57a7b8b3cf2d30b2eb559ce	Bacteria;Firmicutes;Erysipelotrichia;Erysipelotrichales;Erysipelotrichaceae;Erysipelatoclostridium;NA;
488d6b0d80fcb36e5db98632d841f8b6e735c171	Bacteria;Fusobacteria;Fusobacteriia;Fusobacteriales;Fusobacteriaceae;Fusobacterium;NA;
6b39c498fc241b0a69ed286af9698eba2bbb2242	Bacteria;Bacteroidetes;Bacteroidia;Bacteroidales;Prevotellaceae;Prevotella_9;NA;
84a6b7a1da6a8786610c98110c3f1d9c4da46289	Bacteria;Firmicutes;Negativicutes;Selenomonadales;Veillonellaceae;Selenomonas_4;genus_check/succinivorans;
c75bd622598371cc1a36bd4604ec01d4c5090d75	Bacteria;Firmicutes;Clostridia;Clostridiales;Lachnospiraceae;Oribacterium;asaccharolyticum;
79560350453a753b20b6799e06291816e23420b3	Bacteria;Firmicutes;Clostridia;Clostridiales;Lachnospiraceae;Lachnoclostridium;NA;
51cd8f77567720bb6f57172e1b8c4e9a53ac003b	Bacteria;Firmicutes;Bacilli;Lactobacillales;Streptococcaceae;Lactococcus;formosensis/garvieae/lactis;
9669a1e41e380535a92a349aba9f1d56515803d7	Bacteria;Bacteroidetes;Bacteroidia;Bacteroidales;Bacteroidaceae;Bacteroides;acidifaciens/caccae/caecimuris/dorei/faecichinchillae/faecis/fragilis/graminisolvens/neonati/ovatus/reticulotermitis/salyersiae/thetaiotaomicron/xylanisolvens;
5b5f04464cb7bdb426b0ff68d3e7ddf2871df2a1	Bacteria;Firmicutes;Clostridia;Clostridiales;Ruminococcaceae;Faecalibacterium;cf./CM04-06/prausnitzii;
431b52a1a80a233dbe792d68b300db88b7e0b5c1	Bacteria;Proteobacteria;Gammaproteobacteria;Enterobacteriales;Enterobacteriaceae;Enterobacter;NA;
c4efec548ae5bb6ec550c7e47aa6db81e6bfa109	Bacteria;Firmicutes;Clostridia;Clostridiales;Peptococcaceae;Peptococcus;NA;
16e7a5ebf055f2b71c74c5ebbd894c3baee29580	Bacteria;Fusobacteria;Fusobacteriia;Fusobacteriales;Fusobacteriaceae;Fusobacterium;nucleatum;
786c85826588e3f2329eecc5cc60607842ad7962	Bacteria;Firmicutes;Clostridia;Clostridiales;Ruminococcaceae;NA;NA;
aa5797a422f662300c391388af56f978adb9b879	Bacteria;Firmicutes;Clostridia;Clostridiales;Christensenellaceae;Christensenellaceae_R-7_group;NA;
fa8ae83c091951dffd9f5a1bfb2807a183fff77a	Bacteria;Firmicutes;Clostridia;Clostridiales;Lachnospiraceae;NA;NA;
5c46343a3aa71226c8f88ab40d66abab66938193	Bacteria;Firmicutes;Negativicutes;Selenomonadales;Veillonellaceae;Centipeda;NA;
6d6997be1a5363397e2fba9b6f04d555f57a9316	Bacteria;Bacteroidetes;Bacteroidia;Bacteroidales;Bacteroidaceae;Bacteroides;acidifaciens/caccae/caecimuris/dorei/faecichinchillae/faecis/fragilis/graminisolvens/neonati/ovatus/reticulotermitis/salyersiae/thetaiotaomicron/xylanisolvens;
84bff512635b2709a9f0a23cf7b8b487e62963e8	Bacteria;Proteobacteria;Gammaproteobacteria;Pasteurellales;Pasteurellaceae;Haemophilus;influenzae/parainfluenzae;
2fe772dcb5584b2187b1906ab5298439295ae584	Bacteria;Proteobacteria;Gammaproteobacteria;Betaproteobacteriales;Neisseriaceae;Neisseria;flava/lactamica/macacae/meningitidis/mucosa/perflava/sicca;
aa6b16a88d5acfe41f46d2ca7f53e4dd12083c03	Bacteria;Proteobacteria;Gammaproteobacteria;Betaproteobacteriales;Neisseriaceae;Neisseria;flavescens/meningitidis/perflava/subflava;
517d7291d997d0ddb0c82082fe3f8d1bf01c7f2e	Bacteria;Firmicutes;Clostridia;Clostridiales;Ruminococcaceae;NA;NA;
1b5c5456bdc1c53de3c7c065d80f643ab78c3568	Bacteria;Firmicutes;Clostridia;Clostridiales;Lachnospiraceae;Lachnoclostridium;genus_check/torques;
a1aaa325b6e5c90c3061d8b626c2fe9e87004970	Bacteria;Bacteroidetes;Bacteroidia;Bacteroidales;Prevotellaceae;Prevotella;timonensis;
a77b0bbc6a946a656a48fa9427491e0640e56d2b	Bacteria;Spirochaetes;Spirochaetia;Spirochaetales;Spirochaetaceae;Treponema_2;maltophilum;
f3341bcac7b24a5fd3ebf95c89f6ec928cb46d95	Bacteria;Firmicutes;Clostridia;Clostridiales;Ruminococcaceae;Faecalibacterium;cf./CM04-06/prausnitzii;
6fa88deeb11d91e8a1328375f867e95f63aec1b1	Bacteria;Firmicutes;Clostridia;Clostridiales;Lachnospiraceae;NA;NA;
ef5d382769473d0143e3751e93eebac243c9209f	Bacteria;Firmicutes;Clostridia;Clostridiales;Ruminococcaceae;Ruminococcus_2;bromii;
2578d1466170299e4d1bc020bf987b3e632ae7e9	Bacteria;Firmicutes;Clostridia;Clostridiales;Lachnospiraceae;NA;NA;
4e249742bec1065525b466f8a00185662bb3eb44	Bacteria;Firmicutes;Clostridia;Clostridiales;Lachnospiraceae;Lachnospiraceae_NK4A136_group;NA;
e8481cb016a41c517d2c84405af48ddecd785119	Bacteria;Bacteroidetes;Bacteroidia;Bacteroidales;Marinifilaceae;Butyricimonas;faecihominis/virosa;
e57aa39f7119af0b35da67ec4dc6a768f323c7a9	Bacteria;Firmicutes;Clostridia;Clostridiales;Lachnospiraceae;Blautia;massiliensis;
d21c87ea4d42e98239192e2225270f4ea8db5d80	Bacteria;Proteobacteria;Gammaproteobacteria;Enterobacteriales;Enterobacteriaceae;Raoultella;NA;
4e117e0829ea12d01ba68b932832071494fb04a6	Bacteria;Bacteroidetes;Bacteroidia;Bacteroidales;Muribaculaceae;NA;NA;
b51ada3c5212fb754d1bc949e43ecee70e9567c1	Bacteria;Firmicutes;Clostridia;Clostridiales;Lachnospiraceae;Lachnospiraceae_NK4A136_group;NA;
be5f87f0059228f838d9ddc6b25d0474c53fecb7	Bacteria;Proteobacteria;Gammaproteobacteria;Betaproteobacteriales;Burkholderiaceae;Parasutterella;NA;
776555a1e91cae809af6252e438b75e464559f64	Bacteria;Firmicutes;Clostridia;Clostridiales;Lachnospiraceae;Eisenbergiella;NA;
b3bd117a8b6df90c5763ba880c2e76780d0577de	Bacteria;Bacteroidetes;Bacteroidia;Bacteroidales;Prevotellaceae;Prevotella;NA;
13113db00fc5dbbe9deccec31f3747b972862656	Bacteria;Firmicutes;Clostridia;Clostridiales;Lachnospiraceae;Blautia;NA;
dadebd375a267a790816d9fadc011145c8b85cc0	Bacteria;Firmicutes;Clostridia;Clostridiales;Lachnospiraceae;NA;NA;
bd71c41731f00bf48c10bfd671cb04900d9f5f3b	Bacteria;Firmicutes;Clostridia;Clostridiales;Lachnospiraceae;Lachnospiraceae_NK4A136_group;NA;
4a072db33f89ce8a797b56a59d1bc420bde3b679	Bacteria;Firmicutes;Negativicutes;Selenomonadales;Veillonellaceae;Selenomonas_3;NA;
e05c032f3b8e96346e55bb63aedccda0f25d7857	Bacteria;Proteobacteria;Gammaproteobacteria;Betaproteobacteriales;Burkholderiaceae;Parasutterella;NA;
df26b2ba1e27525976ab4a8333c459ba554b70ee	Bacteria;Firmicutes;Clostridia;Clostridiales;Ruminococcaceae;Ruminococcaceae_NK4A214_group;NA;
e7f9e90a1b9b579ec884f4efac44df25d7a9cc15	Bacteria;Bacteroidetes;Bacteroidia;Bacteroidales;Tannerellaceae;Parabacteroides;distasonis;
48c9532f8783879e9b9b3af0fb4734adaccef956	Bacteria;Firmicutes;Bacilli;Lactobacillales;Lactobacillaceae;Lactobacillus;brevis/casei/helveticus/paracasei/plantarum/rhamnosus/salivarius/zeae;
ab24d51e9cd95c1baf05c3d14a33642220abd927	Bacteria;Firmicutes;Clostridia;Clostridiales;Ruminococcaceae;Ruminiclostridium_5;NA;
dc4168cf74a4d861174ec1070cd020fd39c05a0b	Bacteria;Firmicutes;Clostridia;Clostridiales;Ruminococcaceae;NA;NA;
9f754123d3aa943c2bb2d614463d708cdc1f69d7	Bacteria;Firmicutes;Clostridia;Clostridiales;Christensenellaceae;Christensenellaceae_R-7_group;NA;
9cd65291fb2871726e4c539c46eafe5655c548e0	Bacteria;Bacteroidetes;Bacteroidia;Bacteroidales;Muribaculaceae;NA;NA;
c67bd759923bb0408a599516e7b41df36cd396f0	Bacteria;Bacteroidetes;Bacteroidia;Bacteroidales;Prevotellaceae;Prevotella_9;NA;
c09a5c092ea074e1c6777a695106d1e8cac1c496	Bacteria;Firmicutes;Clostridia;Clostridiales;Peptostreptococcaceae;NA;NA;
d8d169d774e30c6a65eca53c048a35845915f0a6	Bacteria;Firmicutes;Clostridia;Clostridiales;Ruminococcaceae;Ruminococcaceae_UCG-010;NA;
56e14322534d32dd647e0c9f2abd45c482cb2955	Bacteria;Proteobacteria;Gammaproteobacteria;Betaproteobacteriales;Burkholderiaceae;Parasutterella;NA;
ff462d2ac292edbed721c6ee287050ee0f203a21	Bacteria;Firmicutes;Clostridia;Clostridiales;Ruminococcaceae;GCA-900066225;NA;
668d64557378b52946c47bda39e16a159cd46d80	Bacteria;Actinobacteria;Coriobacteriia;Coriobacteriales;Eggerthellaceae;Slackia;piriformis;
5c5373219733711e662258311961a0deb73a0b5b	Bacteria;Firmicutes;Clostridia;Clostridiales;Christensenellaceae;Christensenellaceae_R-7_group;NA;
742d510abc581eba2f3f9fedcc2d9a3aeb0cf59b	Bacteria;Bacteroidetes;Bacteroidia;Bacteroidales;Barnesiellaceae;Coprobacter;secundus;
e9059bc89eea4867ddb986c2956788a906edae96	Bacteria;Proteobacteria;Gammaproteobacteria;Betaproteobacteriales;Burkholderiaceae;Parasutterella;secunda;
ca53d7b72d4d8c1d761f3bea8c75a27cbb2efb8c	Bacteria;Bacteroidetes;Bacteroidia;Bacteroidales;Bacteroidaceae;Bacteroides;fragilis/xylanisolvens;
6c2e948734d61febb44f294ba4b2016fd4895ac6	Bacteria;Proteobacteria;Gammaproteobacteria;Betaproteobacteriales;Burkholderiaceae;Parasutterella;NA;
1a96ae2b30c230a81e8bfa50a0201f46d8e4143a	Bacteria;Firmicutes;Clostridia;Clostridiales;Lachnospiraceae;NA;NA;
22c31697d496ffdecf6db8a40bc75eccbdb07f18	Bacteria;Firmicutes;Bacilli;Lactobacillales;Lactobacillaceae;Lactobacillus;coleohominis/pontis;
07806544c96ee9f74ae06462b6fd6bd170854bf2	Bacteria;Bacteroidetes;Bacteroidia;Bacteroidales;Tannerellaceae;Parabacteroides;distasonis;
e2152391909dca96034ec62c242aa79b5b1ec1e7	Bacteria;Firmicutes;Clostridia;Clostridiales;Ruminococcaceae;Ruminococcaceae_UCG-005;NA;
692bf0ddd8ebdaed0806fdb148a52bef538c1a11	Bacteria;Firmicutes;Clostridia;Clostridiales;Lachnospiraceae;Roseburia;faecis/hominis/intestinalis;
acf8df731e6924c080df2fefa6ff1e375f3b53ea	Bacteria;Firmicutes;Clostridia;Clostridiales;Ruminococcaceae;Faecalibacterium;cf./CM04-06/prausnitzii;
fb64a4b7d50aac3ec57c9a734218fdeb30e778d0	Bacteria;Firmicutes;Clostridia;Clostridiales;Ruminococcaceae;Faecalibacterium;prausnitzii;
47cc7fa8ec9fbc1f4a4f0facfa0563151b62969e	Bacteria;Firmicutes;Clostridia;Clostridiales;Ruminococcaceae;Ruminococcus_2;bromii;
ecedc6a20530b92472f121c8cac856eef83aa0cb	Bacteria;Firmicutes;Clostridia;Clostridiales;Ruminococcaceae;Faecalibacterium;AF52-21/prausnitzii;
983f477a33e5f0ca080be8e0303f83953f158c92	Bacteria;Firmicutes;Negativicutes;Selenomonadales;Acidaminococcaceae;Acidaminococcus;fermentans/massiliensis/timonensis;
bfdd4905ca9a84a727e8bfc5b9f9e9adc031a1f2	Bacteria;Firmicutes;Clostridia;Clostridiales;Ruminococcaceae;Ruminococcaceae_UCG-010;NA;
4a71334006c9f27fb387625250538dd0964b53e7	Bacteria;Firmicutes;Clostridia;Clostridiales;Ruminococcaceae;Negativibacillus;massiliensis;
80fea4eb65295d151f1c2596ae670bdb9c01490c	Bacteria;Firmicutes;Clostridia;Clostridiales;Lachnospiraceae;Lachnospiraceae_NK4A136_group;NA;
6b8e4ba6c20f2ce5c18ba9ea48d06d30c133042b	Bacteria;Proteobacteria;Gammaproteobacteria;Pasteurellales;Pasteurellaceae;Haemophilus;parainfluenzae;
5aa493a20d97098254755464cc4244b66e73aecb	Bacteria;Bacteroidetes;Bacteroidia;Bacteroidales;Bacteroidaceae;Bacteroides;massiliensis/sartorii/vulgatus;
cdf06b977f41da53fcfd33396eff2a68b7bcac04	Bacteria;Bacteroidetes;Bacteroidia;Bacteroidales;Prevotellaceae;Prevotella;oris;
59a62e2a4fb7b64b1e97442f1ee079a11b671fba	Bacteria;Firmicutes;Clostridia;Clostridiales;Ruminococcaceae;NA;NA;
fd23502f6820f5d15d73f2a5def663b491aaa83b	Bacteria;Firmicutes;Clostridia;Clostridiales;Lachnospiraceae;Sellimonas;NA;
81a9f3d3e677162dc7377cfccfbeddf58e35e4af	Bacteria;Firmicutes;Clostridia;Clostridiales;Lachnospiraceae;Tyzzerella_3;NA;
ecde8ceeb4bf1fd5f8acf623d746c457ccc2e7a4	Bacteria;Firmicutes;Clostridia;Clostridiales;Lachnospiraceae;NA;NA;
076c8a2d9b3559b52e250e94f926c5938bbd38a8	Bacteria;Bacteroidetes;Bacteroidia;Bacteroidales;Prevotellaceae;Prevotella_7;NA;
25b2e90f7ef600cacb574ad1e9af343f6cf64de5	Bacteria;Firmicutes;Clostridia;Clostridiales;Ruminococcaceae;Oscillibacter;NA;
dea2f87c0c29f7f3e25e289acca70f8ac0cf1a62	Bacteria;Firmicutes;Clostridia;Clostridiales;Ruminococcaceae;Faecalibacterium;cf./CM04-06/prausnitzii;
8016e453cedde35d901817c31e2ee774b0fa5a8f	Bacteria;Firmicutes;Bacilli;Bacillales;Family_XI;Gemella;haemolysans/morbillorum/parahaemolysans/sanguinis/taiwanensis;
fcedb08cb7d60772118ab4c4f4c182c2af385c0b	Bacteria;Firmicutes;Negativicutes;Selenomonadales;Veillonellaceae;Veillonella;rogosae;
e3b1292018b383ef3c948c49539bb9e0f3e44367	Bacteria;Firmicutes;Clostridia;Clostridiales;Lachnospiraceae;Sellimonas;intestinalis;
cd8fa1e2d8f52bde55e7fd462479fca7eda39d28	Bacteria;Firmicutes;Clostridia;Clostridiales;Lachnospiraceae;Blautia;luti/obeum;
51174aee789752c22f8b41577f1e65c47dab888d	Bacteria;Firmicutes;Clostridia;Clostridiales;Lachnospiraceae;Blautia;NA;
834eedd039fe71f861e707d4d755d1977ce427ac	Bacteria;Firmicutes;Clostridia;Clostridiales;Lachnospiraceae;Tyzzerella_4;genus_check/comes;
72a44dbecd547605f90f3efaa9eea362666a06c7	Bacteria;Firmicutes;Clostridia;Clostridiales;Lachnospiraceae;Sellimonas;NA;
bb0dda56eefbc36b1efa6e6c4097477c0f913dd2	Bacteria;Firmicutes;Negativicutes;Selenomonadales;Acidaminococcaceae;Phascolarctobacterium;genus_check/micronuciformis;
9d72b578645cdf77532c2cbc623446a63900fb61	Bacteria;Proteobacteria;Gammaproteobacteria;Betaproteobacteriales;Neisseriaceae;Neisseria;flavescens/meningitidis/mucosa/perflava/subflava;
24c522d828e8bc079e6c9dcbfe1345e22ccf102b	Bacteria;Bacteroidetes;Bacteroidia;Bacteroidales;Barnesiellaceae;Barnesiella;intestinihominis;
e428ec7db3f663d90af84251e36dde77bebede55	Bacteria;Firmicutes;Negativicutes;Selenomonadales;Veillonellaceae;Veillonella;atypica/caviae/denticariosi/dispar/parvula/rodentium/rogosae/tobetsuensis;
d0f5d9da4d9c8d21458935431d6c5b19691266c5	Bacteria;Firmicutes;Negativicutes;Selenomonadales;Veillonellaceae;Anaerovibrio;NA;
1c5bc7b10f3d14278a45bdedac25111eadd2e70b	Bacteria;Firmicutes;Clostridia;Clostridiales;Ruminococcaceae;NA;NA;
edf8bd4e7f01ae0f24edb114492307ce53716aaf	Bacteria;Firmicutes;Clostridia;Clostridiales;Lachnospiraceae;Lachnospiraceae_NK4A136_group;NA;
9092ffd24b41af686765664f28162a52c4289b73	Bacteria;Actinobacteria;Coriobacteriia;Coriobacteriales;Eggerthellaceae;Adlercreutzia;NA;
7381f8d1cb00e2744153d8b08b0dd07073278d6e	Bacteria;Bacteroidetes;Bacteroidia;Bacteroidales;Barnesiellaceae;Barnesiella;intestinihominis;
1086910cd8bb2f451283d5fc529555507aa0c1ba	Bacteria;Firmicutes;Erysipelotrichia;Erysipelotrichales;Erysipelotrichaceae;Faecalitalea;cylindroides;
754e197b9806015c2ec165a0e785974c34b0527f	Bacteria;Firmicutes;Clostridia;Clostridiales;Family_XI;Tissierella;praeacuta;
2481a941f4256a1024233c892761dfae43fc3a84	Bacteria;Firmicutes;Negativicutes;Selenomonadales;Veillonellaceae;Selenomonas_3;NA;
831ef8e2d409775590a66e64d1300d578f5ba765	Bacteria;Bacteroidetes;Bacteroidia;Bacteroidales;Marinifilaceae;Butyricimonas;NA;
9fe086b6ab268a868bbb782fc217343ad9857407	Bacteria;Bacteroidetes;Bacteroidia;Bacteroidales;Prevotellaceae;Alloprevotella;tannerae;
3ea870efb410159dd000c3c529f8313d701178da	Bacteria;Proteobacteria;Gammaproteobacteria;Enterobacteriales;Enterobacteriaceae;NA;NA;
6e5c0119a82b015b48c0cc0db2d8021c565eea32	Bacteria;Firmicutes;Clostridia;Clostridiales;Ruminococcaceae;Faecalibacterium;cf./CM04-06/prausnitzii;
284ef3d92bac7c261a9709a7428a7509eec15ffc	Bacteria;Bacteroidetes;Bacteroidia;Bacteroidales;Tannerellaceae;Parabacteroides;genus_check/forsythia;
7c6ead999341da5f39b1e4cddf489d918159b9f0	Bacteria;Firmicutes;Clostridia;Clostridiales;Family_XIII;Family_XIII_UCG-001;NA;
a8d59d512468ddc19377f3b6b5a6b00f8d3a8f08	Bacteria;Firmicutes;Clostridia;Clostridiales;Lachnospiraceae;Lachnoanaerobaculum;orale/saburreum;
ff1c208c0399af169c5d694d93a4e6e4ef3b44e7	Bacteria;Firmicutes;Clostridia;Clostridiales;Peptostreptococcaceae;Filifactor;alocis;
cca2edb1b19a00c36e615d8ac7506ebaf4f3bcdd	Bacteria;Firmicutes;Clostridia;Clostridiales;Lachnospiraceae;Lachnospiraceae_NK4A136_group;NA;
0faf40bc2febee8de6a45301ee429f0be465f70f	Bacteria;Synergistetes;Synergistia;Synergistales;Synergistaceae;Fretibacterium;NA;
a3133e8d92a7278fce368e24f0f2134b3ab3c6aa	Bacteria;Firmicutes;Clostridia;Clostridiales;Ruminococcaceae;NA;NA;
edc61b617ef547756e380e6e42437de2b5aad90d	Bacteria;Firmicutes;Clostridia;Clostridiales;Lachnospiraceae;Fusicatenibacter;saccharivorans;
41ac7a2b94090fa4ac10c68d7050f1c08be6225a	Bacteria;Bacteroidetes;Bacteroidia;Bacteroidales;Prevotellaceae;Prevotella_2;stercorea;
1703a95c70035ade4b719a87937c5807994776f5	Bacteria;Bacteroidetes;Bacteroidia;Bacteroidales;Barnesiellaceae;Coprobacter;fastidiosus;
2f4537ebddcb2fc6a3678315e62e48f913b05968	Bacteria;Firmicutes;Bacilli;Lactobacillales;Streptococcaceae;Streptococcus;dysgalactiae/pyogenes;
e8ce5fce2e5a94b763f297cc037ee5c7d14516d1	Bacteria;Firmicutes;Clostridia;Clostridiales;Peptococcaceae;NA;NA;
e1bbafaa514d60cf0d88e1d7092cc39f941cefb0	Bacteria;Bacteroidetes;Bacteroidia;Bacteroidales;Marinifilaceae;Butyricimonas;synergistica/virosa;
9ca3605d3ef52f4d697dfd2e314cdeb45aac8a1c	Bacteria;Firmicutes;Clostridia;Clostridiales;Lachnospiraceae;NA;NA;
d958ba3a7cb6d655401921d74eeb58583d7cd55b	Bacteria;Bacteroidetes;Bacteroidia;Bacteroidales;Prevotellaceae;NA;NA;
e9b557f104cfc2ea90bd8354005cbdfed76ce30c	Bacteria;Firmicutes;Clostridia;Clostridiales;Lachnospiraceae;Dorea;formicigenerans;
43f4343059009159d67a9601fb6b83f558e12831	Bacteria;Fusobacteria;Fusobacteriia;Fusobacteriales;Fusobacteriaceae;Fusobacterium;NA;
7b4f146245e99093a8fa4ffd7b847fff1b92759e	Bacteria;Bacteroidetes;Bacteroidia;Bacteroidales;Tannerellaceae;Parabacteroides;distasonis;
0aa2296606d089b2e7190f3555c882ea2fd89fe0	Bacteria;Bacteroidetes;Bacteroidia;Flavobacteriales;Flavobacteriaceae;NA;NA;
dd592e42c4e0cfe55e7def68f9a87346cb19a971	Bacteria;Actinobacteria;Coriobacteriia;Coriobacteriales;Coriobacteriales_Incertae_Sedis;NA;NA;
f472cdeff158fb58a8ea4712737644ab4e8e15a5	Bacteria;Firmicutes;Clostridia;Clostridiales;Ruminococcaceae;Ruminiclostridium_1;NA;
a0bf6a2584d66eb346b0bd97a7828f103f6324cb	Bacteria;Firmicutes;Clostridia;Clostridiales;Ruminococcaceae;Ruminiclostridium_5;NA;
131a6b32acced84c8f9d264e77fea040ca13c055	Bacteria;Firmicutes;Clostridia;Clostridiales;Ruminococcaceae;Ruminococcaceae_UCG-014;NA;
9368b013b74952e58b50f4ce234b4df9d04aba1f	Bacteria;Bacteroidetes;Bacteroidia;Bacteroidales;Prevotellaceae;Paraprevotella;NA;
985fa0d9a10d2f1a1db9297fb1c6570effd84a48	Bacteria;Bacteroidetes;Bacteroidia;Bacteroidales;Bacteroidaceae;Bacteroides;acidifaciens/cellulosilyticus/intestinalis/nordii;
8cc2081f5c4df926f9eab3403f2efedd62cf7aa2	Bacteria;Bacteroidetes;Bacteroidia;Bacteroidales;Marinifilaceae;Butyricimonas;faecihominis/virosa;
78a88e47eb8455b4a9d5f39b0631ffb8a2ad3165	Bacteria;Bacteroidetes;Bacteroidia;Bacteroidales;Bacteroidaceae;Bacteroides;NA;
093836fb31cff8315b1e090c73dac962b20f8d7f	Bacteria;Firmicutes;Erysipelotrichia;Erysipelotrichales;Erysipelotrichaceae;NA;NA;
0c3610f3ec92a1d0486d2073899279397051b42a	Bacteria;Firmicutes;Clostridia;Clostridiales;Lachnospiraceae;NA;NA;
71bb3dca11266eda38c6ca2ec0c9e44f601cc47f	Bacteria;Bacteroidetes;Bacteroidia;Bacteroidales;Marinifilaceae;Butyricimonas;NA;
19c3150d436a29c643f0afc453dc3d00a8ec6966	Bacteria;Firmicutes;Clostridia;Clostridiales;Christensenellaceae;Christensenellaceae_R-7_group;NA;
95c569a9e676b6ef995f0b664bf66d919086717f	Bacteria;Bacteroidetes;Bacteroidia;Bacteroidales;Bacteroidaceae;Bacteroides;faecis;
afd2f8d01e1b9d1cf99ca41e427df53ec1c6c052	Bacteria;Firmicutes;Erysipelotrichia;Erysipelotrichales;Erysipelotrichaceae;Erysipelatoclostridium;NA;
fac608f6d0d303f681389e7f2ba25c7c40677e64	Bacteria;Spirochaetes;Spirochaetia;Spirochaetales;Spirochaetaceae;Treponema_2;NA;
ca72389cb1dd62ad6e3deaec0f37d0472dfe3301	Bacteria;Firmicutes;Clostridia;Clostridiales;Ruminococcaceae;NA;NA;
dd579c336ec2cc63e4a9529671ad28ef5095f709	Bacteria;Bacteroidetes;Bacteroidia;Bacteroidales;Marinifilaceae;Butyricimonas;faecihominis/virosa;
89d3fc3198dd72e71e297dcb67ef0c7f02a95929	Bacteria;Bacteroidetes;Bacteroidia;Bacteroidales;Tannerellaceae;Parabacteroides;distasonis;
5c0e874c07b8f9bf5e9ce430c68029568eceb450	Bacteria;Firmicutes;Clostridia;Clostridiales;Lachnospiraceae;Blautia;glucerasea;
400a0e554240d652b3b30cf0edda84f1d6d5ca7f	Bacteria;Firmicutes;Clostridia;Clostridiales;Lachnospiraceae;GCA-900066575;NA;
6390c2c6523992a59291dc8f4f496487c41aa901	Bacteria;Bacteroidetes;Bacteroidia;Bacteroidales;Prevotellaceae;Alloprevotella;NA;
06a63ae3b4d4f010c0a6d552dc58b3ff550be546	Bacteria;Bacteroidetes;Bacteroidia;Bacteroidales;Rikenellaceae;Rikenellaceae_RC9_gut_group;NA;
ec6f329c2f07baa0ee2d4dfd22fb66428846719e	Bacteria;Firmicutes;Clostridia;Clostridiales;Ruminococcaceae;Oscillibacter;NA;
54199e8c159c5aa6c71c6fbd33ba7f1fbb35e28b	Bacteria;Firmicutes;Clostridia;Clostridiales;Lachnospiraceae;Blautia;NA;
ba7e4b15e0ece332d0a75a8e4fb4b957f61cfa35	Bacteria;Firmicutes;Clostridia;Clostridiales;Ruminococcaceae;Ruminococcaceae_UCG-002;NA;
bee9dcd7d548b244bfeb90b974c133793a87c5cc	Bacteria;Firmicutes;Clostridia;Clostridiales;Ruminococcaceae;Ruminococcaceae_UCG-002;bacterium;
1eba8b7e4e0060d1cbccfef6bbede9a559862f18	Bacteria;Proteobacteria;Gammaproteobacteria;Betaproteobacteriales;Burkholderiaceae;Oxalobacter;formigenes;
cfbf3bd6c3ba185fe42e1825ddf6c77bc1e607af	Bacteria;Bacteroidetes;Bacteroidia;Bacteroidales;Muribaculaceae;NA;NA;
a8af7a89b77abd3f8234ca386171a06387e0dfb1	Bacteria;Actinobacteria;Coriobacteriia;Coriobacteriales;Atopobiaceae;Atopobium;rimae;
108ae5084a6ec4707c640d1208b30dd4e89428bf	Bacteria;Firmicutes;Clostridia;Clostridiales;Ruminococcaceae;Ruminococcaceae_UCG-010;NA;
2d194c241c66427b80d89e73de7c5af795604c78	Bacteria;Firmicutes;Erysipelotrichia;Erysipelotrichales;Erysipelotrichaceae;Holdemanella;biformis;
a8dc5f7e90a7d40ebab2ef07e49e301edf356d10	Bacteria;Firmicutes;Clostridia;Clostridiales;Ruminococcaceae;Fournierella;NA;
ee5e86901a8a0ff9de5b58693fb0332eb26de1b0	Bacteria;Fusobacteria;Fusobacteriia;Fusobacteriales;Fusobacteriaceae;Fusobacterium;nucleatum;
f689b597aba506e6024bdc122dc6d81f36f4cdd9	Bacteria;Firmicutes;Erysipelotrichia;Erysipelotrichales;Erysipelotrichaceae;Erysipelatoclostridium;NA;
6c0cd45dc5fe42b6c2da2479777e3791db7195d4	Bacteria;Bacteroidetes;Bacteroidia;Bacteroidales;Tannerellaceae;Parabacteroides;distasonis;
9a93eb3c039458e38627f6d57deb0d1ae8aa78b9	Bacteria;Firmicutes;Clostridia;Clostridiales;Lachnospiraceae;Agathobacter;NA;
0e349bfe1be447f56d1aa1ac49ce10bdbaefe5e3	Bacteria;Firmicutes;Clostridia;Clostridiales;Ruminococcaceae;Ruminococcaceae_UCG-010;NA;
44ba6a00c7eb1963d20a348ca68a65af61e34066	Bacteria;Bacteroidetes;Bacteroidia;Bacteroidales;Marinifilaceae;Odoribacter;NA;
9e4b3d373b78507538f07f286eb5143189072cd1	Bacteria;Bacteroidetes;Bacteroidia;Bacteroidales;Prevotellaceae;NA;NA;
04ce45bc4a6dd6c87916c3a71dd9113d6a59829f	Bacteria;Firmicutes;Clostridia;Clostridiales;Ruminococcaceae;Ruminococcaceae_UCG-010;NA;
2103ae7e8da322b30f89c668e0ac9f3beee10674	Bacteria;Bacteroidetes;Bacteroidia;Bacteroidales;Bacteroidaceae;Bacteroides;uniformis;
b910b10cf2a236ad652e0ad24af1b5189d4c1f84	Bacteria;Firmicutes;Clostridia;Clostridiales;Lachnospiraceae;Lachnospiraceae_NK4A136_group;NA;
87ff41a1ff4a74462a67ffef7c38099252eaf074	Bacteria;Firmicutes;Clostridia;Clostridiales;Ruminococcaceae;Oscillibacter;ruminantium/valericigenes;
322f21798f9eedde18761ed597cd4b1a31913d7f	Bacteria;Firmicutes;Clostridia;Clostridiales;Lachnospiraceae;Agathobacter;NA;
a79ed6c2dacb31e50ba63187e971301bd69b8864	Bacteria;Firmicutes;Negativicutes;Selenomonadales;Veillonellaceae;Megasphaera;micronuciformis;
9cfa02c987098d045929e8e0065c4dd19e38437a	Bacteria;Firmicutes;Clostridia;Clostridiales;Family_XIII;Mogibacterium;diversum/timidum;
aeab8055616d7d6a21f92f708b1e084a643831eb	Bacteria;Firmicutes;Negativicutes;Selenomonadales;Veillonellaceae;Selenomonas;bovis;
dde28ad4ffc819f17f643d4c6e0e01ab20913c69	Bacteria;Firmicutes;Clostridia;Clostridiales;Family_XI;Finegoldia;magna;
663ed885946b21daf6882f36c38e9c52f198525f	Bacteria;Firmicutes;Clostridia;Clostridiales;Ruminococcaceae;Faecalibacterium;cf./prausnitzii;
32b5eeeac19464f08ad9ec76998346314a122bdc	Bacteria;Firmicutes;Clostridia;Clostridiales;Clostridiales_vadinBB60_group;NA;NA;
f3a185cdf6249b2185911a86f33a00d529f3789b	Bacteria;Bacteroidetes;Bacteroidia;Bacteroidales;Bacteroidaceae;Bacteroides;acidifaciens/cellulosilyticus/intestinalis/nordii/oleiciplenus/stercorirosoris/timonensis;
5350e1cde9341b97b1ff46ef55636c96e8048f23	Bacteria;Fusobacteria;Fusobacteriia;Fusobacteriales;Leptotrichiaceae;Leptotrichia;NA;
a32e3b9f426051a93ee1eeab382f5408709d1507	Bacteria;Bacteroidetes;Bacteroidia;Bacteroidales;Bacteroidaceae;Bacteroides;acidifaciens/cellulosilyticus/intestinalis/nordii/oleiciplenus/stercorirosoris/timonensis;
20f5402cbfaa519f29184f693a6fa9c1cfd9ecd6	Bacteria;Firmicutes;Clostridia;Clostridiales;Ruminococcaceae;Ruminococcus_1;NA;
6288cc0486d328fb01dbaad3a6c9a46ac723e1cd	Bacteria;Bacteroidetes;Bacteroidia;Bacteroidales;Bacteroidaceae;Bacteroides;massiliensis;
6472a37a7c560c4e75a45850d59e1415b7de8cd8	Bacteria;Firmicutes;Clostridia;Clostridiales;Lachnospiraceae;NA;NA;
a90b78d8f7595ae259f42a06f7840bbfe11e2c81	Bacteria;Firmicutes;Clostridia;Clostridiales;Lachnospiraceae;Sellimonas;NA;
1d639b32f0ed65cab5bf147f5bcaf12f1346ea38	Bacteria;Firmicutes;Negativicutes;Selenomonadales;Veillonellaceae;Veillonella;parvula/rogosae;
63870ab004003e680ede20c74f4289fdc1fcd8e1	Bacteria;Bacteroidetes;Bacteroidia;Bacteroidales;Muribaculaceae;NA;NA;
d626a553b14a72f1e3d9f5eef6b610f226938971	Bacteria;Firmicutes;Clostridia;Clostridiales;Ruminococcaceae;Subdoligranulum;variabile;
9595e6682770ff7363d45cb1a592c2fc2d5148a8	Bacteria;Firmicutes;Clostridia;Clostridiales;Ruminococcaceae;Faecalibacterium;cf./CM04-06/prausnitzii;
169c3dd25bd610fea9fbbffdf304834d56e484fb	Bacteria;Bacteroidetes;Bacteroidia;Bacteroidales;Prevotellaceae;NA;NA;
8264ae892631d8806b1e4493efd8db07cbd1e418	Bacteria;Firmicutes;Clostridia;Clostridiales;Lachnospiraceae;Tyzzerella_4;genus_check/comes;
51f5f186f3ab41a0ba0693522617dd3f2763fa80	Bacteria;Bacteroidetes;Bacteroidia;Bacteroidales;Prevotellaceae;Prevotella;NA;
531a7f1a55a0bf84b8737711ea940446b651fc4e	Bacteria;Firmicutes;Clostridia;Clostridiales;Ruminococcaceae;Ruminococcus_1;champanellensis;
1fd3a5d96c29cf02e518d109887f80fed9242582	Bacteria;Bacteroidetes;Bacteroidia;Bacteroidales;Bacteroidaceae;Bacteroides;acidifaciens/caccae/caecimuris/dorei/faecichinchillae/faecis/fragilis/graminisolvens/neonati/ovatus/reticulotermitis/salyersiae/thetaiotaomicron/xylanisolvens;
72a701e1a6980aec87d1f2b73fa70bf3c526b204	Bacteria;Firmicutes;Clostridia;Clostridiales;Lachnospiraceae;Roseburia;faecis;
edab4b2edcb8b4358e11217d44b0ce6dd07e0359	Bacteria;Bacteroidetes;Bacteroidia;Bacteroidales;Prevotellaceae;Prevotella_2;stercorea;
79db8b569c6e3b15eb17a3dbcec27ae6521b5226	Bacteria;Fusobacteria;Fusobacteriia;Fusobacteriales;Fusobacteriaceae;Fusobacterium;canifelinum/hwasookii/naviforme/nucleatum/russii/simiae;
41b14722c5a50fc51fa4f53d380a2877dc322e3a	Bacteria;Firmicutes;Clostridia;Clostridiales;Ruminococcaceae;Oscillibacter;NA;
b0024d5092d9ecbdbd4503aca73c60bcf486070d	Bacteria;Bacteroidetes;Bacteroidia;Bacteroidales;Bacteroidaceae;Bacteroides;dorei/sartorii/vulgatus;
c5051552f57d3cef324ceb366e91b6a05c8ffa86	Bacteria;Firmicutes;Clostridia;Clostridiales;Christensenellaceae;Christensenellaceae_R-7_group;NA;
0fa612a0ec5c00603516b7479409d0ac1dc59740	Bacteria;Firmicutes;Clostridia;Clostridiales;Ruminococcaceae;NA;NA;
0b79afb4c3ba7121d8d9e1888fee7f0ca28bdb26	Bacteria;Bacteroidetes;Bacteroidia;Bacteroidales;Tannerellaceae;Parabacteroides;distasonis;
988e66e249618d9d953663643c4fd83f0da976c8	Bacteria;Firmicutes;Clostridia;Clostridiales;Christensenellaceae;Christensenellaceae_R-7_group;NA;
64115f640afa8a16188718fcd5ff5151569ef884	Bacteria;Firmicutes;Clostridia;Clostridiales;Lachnospiraceae;Blautia;obeum;
ce65373c57504f15a449c20936034c3a2f2bb7fc	Bacteria;Firmicutes;Clostridia;Clostridiales;Ruminococcaceae;Butyricicoccus;desmolans/faecihominis;
3275e18ca1c99e0d94d6c5fc9e69b0c1c96f5832	Bacteria;Firmicutes;Clostridia;Clostridiales;Lachnospiraceae;NA;NA;
abebbd3c9fd983b8ddcdb310ee59be0e3902a77e	Bacteria;Actinobacteria;Coriobacteriia;Coriobacteriales;Eggerthellaceae;Senegalimassilia;anaerobia;
c3f1db37aa568aae83b59feda6f24abf092cca08	Bacteria;Firmicutes;Clostridia;Clostridiales;Lachnospiraceae;Agathobacter;NA;
286d7c4ccea0a866dfb8f2db3c0e6faa4b1edf62	Bacteria;Firmicutes;Clostridia;Clostridiales;Ruminococcaceae;Ruminococcaceae_UCG-014;NA;
ae497f1189e3f482c7c95523db05616e3eb47825	Bacteria;Firmicutes;Clostridia;Clostridiales;Ruminococcaceae;Ruminococcaceae_UCG-003;NA;
3931ef7bac82e7755a8182c3008f8d2bfc93cc29	Bacteria;Firmicutes;Clostridia;Clostridiales;Ruminococcaceae;Hydrogenoanaerobacterium;NA;
ec926b9cccd30a245f654a5e8af01517be3da2d6	Bacteria;Bacteroidetes;Bacteroidia;Bacteroidales;Bacteroidaceae;Bacteroides;acidifaciens/caccae/caecimuris/dorei/eggerthii/faecichinchillae/faecis/fragilis/graminisolvens/neonati/ovatus/reticulotermitis/salyersiae/thetaiotaomicron/xylanisolvens;
06b2fe9a5b3e4546dd423bfcb652d330f756106c	Bacteria;Tenericutes;Mollicutes;Mollicutes_RF39;NA;NA;NA;
accdebe0e24d78dbfe27b42b660dac3dfe4d0e38	Bacteria;Firmicutes;Clostridia;Clostridiales;Lachnospiraceae;Blautia;luti/obeum/wexlerae;
097b5eb01dde8e64b67dc438c97b2d8fb37ddf55	Bacteria;Firmicutes;Clostridia;Clostridiales;Ruminococcaceae;Ruminococcaceae_UCG-002;NA;
ca831df3e41070fa2ea0b21ba1a976125a099d36	Bacteria;Firmicutes;Clostridia;Clostridiales;Lachnospiraceae;NA;NA;
9bbd64a8ce20a3ae594d20cfef492f0130ea2d76	Bacteria;Firmicutes;Clostridia;Clostridiales;Lachnospiraceae;Catonella;morbi;
0e851f49fc4b6f847725e639958a71e7855df6f9	Bacteria;Bacteroidetes;Bacteroidia;Bacteroidales;Tannerellaceae;Parabacteroides;distasonis;
d6856aed116cfb069fb2c0821a94d9f0b85946cb	Bacteria;Synergistetes;Synergistia;Synergistales;Synergistaceae;Fretibacterium;NA;
5438f90d32053705c08143963c06b4e36603b904	Bacteria;Firmicutes;Clostridia;Clostridiales;Ruminococcaceae;Ruminococcus_1;NA;
2caa6f9a4cef470318b2baae25bd155e4684c9fe	Bacteria;Bacteroidetes;Bacteroidia;Bacteroidales;Tannerellaceae;Parabacteroides;distasonis;
e7499ea1936d0605077d8c6c059ba6ef1ae7b607	Bacteria;Firmicutes;Clostridia;Clostridiales;Ruminococcaceae;Oscillibacter;NA;
59a0a1a07cf24e8e5d5b13efb6d374637eb622ae	Bacteria;Tenericutes;Mollicutes;Mollicutes_RF39;NA;NA;NA;
6108e92e93c720ba30da362d7979272bc80258a5	Bacteria;Firmicutes;Clostridia;Clostridiales;Lachnospiraceae;Blautia;obeum;
1e7996b59fab13b9557a63aea5179a9b804323fb	Bacteria;Firmicutes;Erysipelotrichia;Erysipelotrichales;Erysipelotrichaceae;Erysipelotrichaceae_UCG-003;NA;
2904ce1130c207508c9cbe2e802588f2947dc210	Bacteria;Bacteroidetes;Bacteroidia;Bacteroidales;Tannerellaceae;Parabacteroides;distasonis;
50699a3846ffc7a0f649407df608615a4ec557f1	Bacteria;Firmicutes;Negativicutes;Selenomonadales;Veillonellaceae;Allisonella;histaminiformans;
a0f2a67c9edc5f719ca802d2c0cf14122361958c	Bacteria;Firmicutes;Clostridia;Clostridiales;Lachnospiraceae;Anaerosporobacter;mobilis;
4d6147d8e7bca966a4027d3dc29fdca5d821d0e2	Bacteria;Synergistetes;Synergistia;Synergistales;Synergistaceae;Fretibacterium;NA;
70a90d05cfb5d6005f846ea180973027f7d8130e	Bacteria;Firmicutes;Clostridia;Clostridiales;Ruminococcaceae;Intestinimonas;massiliensis;
a2f42c1ad61d70751ee0dd1c8aed149cb548f2cc	Bacteria;Bacteroidetes;Bacteroidia;Bacteroidales;Prevotellaceae;Prevotellaceae_NK3B31_group;NA;
9a84ba37113f1fb594feb7cae39be91cfe89872a	Bacteria;Firmicutes;Clostridia;Clostridiales;Ruminococcaceae;NA;NA;
1977edf119a58ae3e350495a6654a00fa6932f07	Bacteria;Bacteroidetes;Bacteroidia;Bacteroidales;Rikenellaceae;Rikenellaceae_RC9_gut_group;NA;
6429c22f58311fb2b8ae551f42d5ae19844332dc	Bacteria;Synergistetes;Synergistia;Synergistales;Synergistaceae;Fretibacterium;NA;
e44487e3684e9f923974ac8460684684c32989c9	Bacteria;Firmicutes;Clostridia;Clostridiales;Ruminococcaceae;NA;NA;
4ec565e7fbcc58ed6a473afd0c6b225edac1f020	Bacteria;Bacteroidetes;Bacteroidia;Bacteroidales;Marinifilaceae;Butyricimonas;faecihominis/virosa;
886b7ced85ab0f58a11b5b7422594587c0285701	Bacteria;Firmicutes;Clostridia;Clostridiales;Ruminococcaceae;Subdoligranulum;NA;
d7e98562ed1049080f921fd1e9de8c71aea42f16	Bacteria;Firmicutes;Clostridia;Clostridiales;Lachnospiraceae;Blautia;luti/obeum/wexlerae;
ce53d78c0f93c6a517b5973c5e8110bff754a3f5	Bacteria;Bacteroidetes;Bacteroidia;Bacteroidales;Bacteroidaceae;Bacteroides;fragilis;
66c5ed7ca2bbcf004e197a9df38e4b81bdc342f6	Bacteria;Bacteroidetes;Bacteroidia;Bacteroidales;Rikenellaceae;Alistipes;obesi;
2840fbb19901a0ca3b602eb612c058f9cb8e005d	Bacteria;Firmicutes;Clostridia;Clostridiales;Lachnospiraceae;Blautia;hydrogenotrophica;
24e365d76b708375b8196890e1909a954e718aeb	Bacteria;Bacteroidetes;Bacteroidia;Bacteroidales;Bacteroidaceae;Bacteroides;acidifaciens/cellulosilyticus/intestinalis/nordii/oleiciplenus/stercorirosoris/timonensis;
25d5dba46766523fb82f9e2ea1097acd55473bd9	Bacteria;Firmicutes;Clostridia;Clostridiales;Lachnospiraceae;Marvinbryantia;NA;
80ca296ff3f9187f672c42ebc0cf9ab818f3150a	Bacteria;Firmicutes;Clostridia;Clostridiales;Lachnospiraceae;Lachnospiraceae_ND3007_group;NA;
bc200099c4724a976b65d547fbd785cb36ad2f60	Bacteria;Firmicutes;Clostridia;Clostridiales;Lachnospiraceae;Marvinbryantia;genus_check/saccharivorans;
03211dde3c956576d6c0960da5e29df873bc0039	Bacteria;Firmicutes;Clostridia;Clostridiales;Lachnospiraceae;Lachnospiraceae_UCG-008;NA;
4ca0b7549d44d4c8190d90c232d159215da10449	Bacteria;Bacteroidetes;Bacteroidia;Bacteroidales;Bacteroidaceae;Bacteroides;acidifaciens/cellulosilyticus/intestinalis/nordii/oleiciplenus/stercorirosoris/timonensis;
ba7294bf2a4881f95f47a1a167b8e1db8d5b2196	Bacteria;Firmicutes;Clostridia;Clostridiales;Ruminococcaceae;Ruminiclostridium_5;NA;
687928ad1daa4fac2739f60ce3239705fbe947ac	Bacteria;Proteobacteria;Gammaproteobacteria;Pseudomonadales;Pseudomonadaceae;Pseudomonas;aeruginosa/alcaligenes/alcaliphila/anguilliseptica/citronellolis/delhiensis/denitrificans/fluorescens/fragi/guezennei/knackmussii/mendocina/mosselii/nitroreducens/oryzihabitans/otitidis/peli/protegens/pseudoalcaligenes/putida/resinovorans/stutzeri/tropicalis;
e5cb8346019c65af1bae760cf6b611a30ccff254	Bacteria;Proteobacteria;Alphaproteobacteria;Rhodospirillales;NA;NA;NA;
369ec659f3a25a243f7e673e4010d7f79787eedc	Bacteria;Firmicutes;Clostridia;Clostridiales;Lachnospiraceae;Moryella;indoligenes;
d7c9b1530136887f71608c16b8fdcaa610e87c23	Bacteria;Spirochaetes;Spirochaetia;Spirochaetales;Spirochaetaceae;Treponema_2;denticola;
52f8064877d8d6cc7c71d07fe9a08feca5e30c75	Bacteria;Actinobacteria;Coriobacteriia;Coriobacteriales;Eggerthellaceae;Slackia;isoflavoniconvertens;
a3153643c2037e90caf2f925e402ab42065ea6c6	Bacteria;Firmicutes;Clostridia;Clostridiales;Christensenellaceae;Christensenellaceae_R-7_group;NA;
33851c8cddf1d8913e676b69e8a9e78689b3e3b2	Bacteria;Firmicutes;Clostridia;Clostridiales;Lachnospiraceae;Lachnospiraceae_NK4A136_group;NA;
18665437f1d94b1a215986fd9fb4628824ee8c5e	Bacteria;Firmicutes;Clostridia;Clostridiales;Ruminococcaceae;Ruminococcaceae_UCG-002;bacterium;
8c7a95236bb1106c63f4fe5230840a9023c59d5f	Bacteria;Fusobacteria;Fusobacteriia;Fusobacteriales;Fusobacteriaceae;Fusobacterium;canifelinum/hwasookii/naviforme/nucleatum/russii/simiae;
4e9f5e6f87f8e70b3cc327d911d4e2b5501f642d	Bacteria;Firmicutes;Clostridia;Clostridiales;Christensenellaceae;Christensenellaceae_R-7_group;NA;
76cf040f1ea56586c516ac3bd3982a2ddfd9dfd0	Bacteria;Firmicutes;Clostridia;Clostridiales;Lachnospiraceae;Eisenbergiella;massiliensis/tayi;
039e6e9330256609db87938bbe3d8af3b014f249	Bacteria;Actinobacteria;Coriobacteriia;Coriobacteriales;Eggerthellaceae;Gordonibacter;pamelaeae;
a748ccf18d644c1f7fe5a52af5109139ed7da5f4	Bacteria;Bacteroidetes;Bacteroidia;Bacteroidales;Bacteroidaceae;Bacteroides;gallinarum;
04e4fc9b3e427fca6e693a052a53964801f6589d	Bacteria;Firmicutes;Negativicutes;Selenomonadales;Veillonellaceae;Selenomonas_4;genus_check/succinivorans;
914e5ad7b4c7adfbc378c91cfc1a5b667666a0cd	Bacteria;Firmicutes;Clostridia;Clostridiales;Ruminococcaceae;Ruminococcaceae_UCG-014;NA;
3bace7ac6c47858ccceaa835e299863a4f146fa8	Bacteria;Firmicutes;Clostridia;Clostridiales;Family_XI;Peptoniphilus;coxii;
b6ee4b89fe574f0bf167bf056bbfa9d546f3f6ff	Bacteria;Firmicutes;Clostridia;Clostridiales;Lachnospiraceae;Anaerostipes;hadrus;
7c264ec50e90d6e06ad55860cdfab148fa3d9cc1	Bacteria;Bacteroidetes;Bacteroidia;Bacteroidales;Marinifilaceae;Butyricimonas;faecihominis/virosa;
949dbd5b9dcc873ed02dc48e5eb5704102588d7d	Bacteria;Firmicutes;Clostridia;Clostridiales;Ruminococcaceae;Faecalibacterium;cf./CM04-06/prausnitzii;
0c076948f68172eba1a1fe5a2430df44a33059e3	Bacteria;Firmicutes;Clostridia;Clostridiales;Lachnospiraceae;NA;NA;
54d02e782264b4d295faee571ebb3e6d5f02dcb1	Bacteria;Firmicutes;Negativicutes;Selenomonadales;Veillonellaceae;Anaeroglobus;geminatus;
267c9bd26ad6ffe700edc333bbcb314a553e83ab	Bacteria;Firmicutes;Negativicutes;Selenomonadales;Veillonellaceae;Dialister;NA;
e635b79071e2f5f6c24ee8f8703a02642791b659	Bacteria;Firmicutes;Clostridia;Clostridiales;Ruminococcaceae;Ruminococcaceae_UCG-014;NA;
b52ba363d74e2307b140bb93e0170465a4d7d30d	Bacteria;Firmicutes;Clostridia;Clostridiales;Ruminococcaceae;NA;NA;
0d2c3ddc45a7efadc9813d7320be35cfcb492888	Bacteria;Firmicutes;Clostridia;Clostridiales;Lachnospiraceae;Lachnospiraceae_ND3007_group;NA;
d21442b50417db40d08bc86e7b9bd6b1bdaba37b	Bacteria;Actinobacteria;Coriobacteriia;Coriobacteriales;Eggerthellaceae;Slackia;isoflavoniconvertens;
63992aea2dae95363ee926020aadf79642628aae	Bacteria;Bacteroidetes;Bacteroidia;Bacteroidales;Marinifilaceae;Butyricimonas;faecihominis/virosa;
353bc0b742a1872812f26d03c42fd598ac4082ab	Bacteria;Firmicutes;Clostridia;Clostridiales;Ruminococcaceae;Faecalibacterium;cf./prausnitzii;
a6b32f7f50db0212c371545cec110ffe48b3042c	Bacteria;Firmicutes;Clostridia;Clostridiales;Lachnospiraceae;Agathobacter;NA;
6b7e7b199ab657da907cefc659394e393cc8c33c	Bacteria;Firmicutes;Clostridia;Clostridiales;Lachnospiraceae;Roseburia;inulinivorans;
90bc35a4621eb250d8f13b8e13ffd8ddb381a1e2	Bacteria;Proteobacteria;Deltaproteobacteria;Desulfovibrionales;Desulfovibrionaceae;Desulfovibrio;piger;
34d2da178ab690864a2497c3d7fc011fe5cd2934	Bacteria;Proteobacteria;Gammaproteobacteria;Enterobacteriales;Enterobacteriaceae;Klebsiella;pneumoniae/variicola;
fb955a4e9e751beea3edc47d8180287faf03d2ff	Bacteria;Firmicutes;Clostridia;Clostridiales;Ruminococcaceae;Ruminiclostridium_5;NA;
9b746f85149096d910afb846499970ebea9de2da	Bacteria;Proteobacteria;Gammaproteobacteria;Enterobacteriales;Enterobacteriaceae;Enterobacter;NA;
99c0a86032ccfc8933c65c839cee61548aef2fff	Bacteria;Firmicutes;Clostridia;Clostridiales;Ruminococcaceae;GCA-900066225;NA;
cde454866d8d5d395fe7d6406b6e972139545400	Bacteria;Epsilonbacteraeota;Campylobacteria;Campylobacterales;Campylobacteraceae;Campylobacter;rectus/showae;
0128d928b891e3cc6f4fd106452a515fa598e49a	Bacteria;Bacteroidetes;Bacteroidia;Bacteroidales;Prevotellaceae;Alloprevotella;NA;
e8bc2924ab44db0f0a16bbd59c315efafe872be8	Bacteria;Firmicutes;Clostridia;Clostridiales;Lachnospiraceae;NA;NA;
2f0059c8f329ce24893763523c867cbd7881cd39	Bacteria;Firmicutes;Clostridia;Clostridiales;Family_XI;Parvimonas;micra;
d34fb8d2e276f0c13d0b6a84896c431ea5424f79	Bacteria;Bacteroidetes;Bacteroidia;Bacteroidales;Tannerellaceae;Parabacteroides;distasonis;
95cdd5ecaa0719f283b00e45246133c04471f8c7	Bacteria;Firmicutes;Clostridia;Clostridiales;Lachnospiraceae;NA;NA;
0e45f2df963813c42b834108bec3f088a6c11102	Bacteria;Firmicutes;Clostridia;Clostridiales;NA;NA;NA;
95a97e77f106eab04a1897ea45ee8f2a81d95b83	Bacteria;Bacteroidetes;Bacteroidia;Bacteroidales;Bacteroidaceae;Bacteroides;acidifaciens/caccae/caecimuris/dorei/faecichinchillae/faecis/fragilis/graminisolvens/neonati/ovatus/reticulotermitis/salyersiae/thetaiotaomicron/xylanisolvens;
0096aba51286dccec5fcb6eeb65a2bd12b63c9ef	Bacteria;Firmicutes;Clostridia;Clostridiales;Lachnospiraceae;Blautia;faecis;
372ea9e54588bc75c6c8dfdef507e2ae2a74fb5b	Bacteria;Firmicutes;Clostridia;Clostridiales;Ruminococcaceae;Faecalibacterium;AF52-21/prausnitzii;
16d30859beb0c0bac9af0923190703cadfb65a81	Bacteria;Firmicutes;Clostridia;Clostridiales;Ruminococcaceae;Ruminococcus_1;NA;
7b26d778bafcf9ef4ee916470f9d63214256a445	Bacteria;Firmicutes;Negativicutes;Selenomonadales;Veillonellaceae;Selenomonas_4;NA;
a4e9eb30ef44ae3025145e2c946e25ef5bd9aee1	Bacteria;Firmicutes;Erysipelotrichia;Erysipelotrichales;Erysipelotrichaceae;Dielma;fastidiosa;
59ac07c4cbc62c7f025690b771071e397ad7b4c9	Bacteria;Firmicutes;Clostridia;Clostridiales;Lachnospiraceae;NA;NA;
460b763a3d585fc9b2d5fde4ab2cbadd26ee71aa	Bacteria;Firmicutes;Clostridia;Clostridiales;Lachnospiraceae;Agathobacter;NA;
b8ba6ae662b6440407677453f75e95ad0cb998e2	Bacteria;Firmicutes;Clostridia;Clostridiales;Ruminococcaceae;Faecalibacterium;prausnitzii;
ba00c9337c0a2b4e87516236b85bab87df2b1a7b	Bacteria;Bacteroidetes;Bacteroidia;Bacteroidales;Prevotellaceae;Prevotellaceae_NK3B31_group;NA;
8dbed3d50ff4a3dbb336f2ee1fbc57f6c8a75564	Bacteria;Bacteroidetes;Bacteroidia;Bacteroidales;Tannerellaceae;Parabacteroides;distasonis;
eb7f75b0316eb6937e70f23cda4f495dcd040984	Bacteria;Firmicutes;Negativicutes;Selenomonadales;Veillonellaceae;Mitsuokella;jalaludinii/multacida;
d75a965f48f363cc82585eb38646528d93e509fd	Bacteria;Firmicutes;Clostridia;Clostridiales;Lachnospiraceae;Lachnospiraceae_NK4B4_group;NA;
e7f4e16dcff8c634ee64346b6d0ff9287f79881b	Bacteria;Firmicutes;Bacilli;Lactobacillales;Streptococcaceae;Streptococcus;infantis/mitis/oralis;
d68a3b7f4d1d517190e1b71ed53a5ec72c6afbbb	Bacteria;Bacteroidetes;Bacteroidia;Bacteroidales;Rikenellaceae;Rikenellaceae_RC9_gut_group;NA;
e78edadc92935f5880a00dbd06613f87ea3b8342	Bacteria;Bacteroidetes;Bacteroidia;Bacteroidales;Prevotellaceae;Prevotella_9;NA;
cd1be61404062e52fef0bb3ff9a1c60c4b0a147d	Bacteria;Bacteroidetes;Bacteroidia;Bacteroidales;Tannerellaceae;Parabacteroides;merdae;
99ade46d6d5ee7c73ec2e642b898297cc3c0515b	Bacteria;Proteobacteria;Gammaproteobacteria;Betaproteobacteriales;Burkholderiaceae;Parasutterella;secunda;
10cc3dbbc8c8601764458ada9dbc7c217e19e67e	Bacteria;Firmicutes;Clostridia;Clostridiales;Lachnospiraceae;Blautia;glucerasea/massiliensis/schinkii;
03eb5f7fc475d93653069f87dbdcec5b374ed92d	Bacteria;Bacteroidetes;Bacteroidia;Bacteroidales;Prevotellaceae;Prevotella;oris;
2f9c425180b7d535cff27b70010c1bb499761051	Bacteria;Firmicutes;Negativicutes;Selenomonadales;Veillonellaceae;Megasphaera;elsdenii/indica;
5244429152216fa9c3d4a94d27ed3212d286534a	Bacteria;Bacteroidetes;Bacteroidia;Bacteroidales;Bacteroidaceae;Bacteroides;ihuae/uniformis;
6a7f270290d4a65cfefa960c846f240ff315723d	Bacteria;Firmicutes;Clostridia;Clostridiales;Christensenellaceae;Christensenellaceae_R-7_group;NA;
4941eef76777db9cd5517abbefdf0a128df57f95	Bacteria;Bacteroidetes;Bacteroidia;Bacteroidales;Tannerellaceae;Parabacteroides;distasonis;
f734632f542eda0e6db281e7087304945a43ee06	Bacteria;Actinobacteria;Coriobacteriia;Coriobacteriales;Eggerthellaceae;Enterorhabdus;NA;
c4f358ab6738f01c740ddb5263c6ca61d1828cf7	Bacteria;Spirochaetes;Spirochaetia;Spirochaetales;Spirochaetaceae;Treponema_2;socranskii;
833f28c3a1884306c26507bb38eeab93f4e6aee2	Bacteria;Proteobacteria;Gammaproteobacteria;Betaproteobacteriales;Burkholderiaceae;Parasutterella;NA;
50ac31488fb630ede3aad7829c4d6ecc2c429090	Bacteria;Firmicutes;Clostridia;Clostridiales;Ruminococcaceae;Ruminococcaceae_UCG-014;NA;
a4636a8aa0c437628c1f8f177a111b1fc3853a5f	Bacteria;Firmicutes;Clostridia;Clostridiales;Ruminococcaceae;Ruminiclostridium_9;NA;
69e0f5ace895f2bb4988a3bee90e2c4a17ce61fa	Bacteria;Bacteroidetes;Bacteroidia;Bacteroidales;Muribaculaceae;NA;NA;
ae06b2216dedc7129a41a01eafc7c32876f8736f	Bacteria;Firmicutes;Clostridia;Clostridiales;Lachnospiraceae;Hungatella;NA;
823a98aff14b90c1a1f3279fc1a3f561752e0c0c	Bacteria;Bacteroidetes;Bacteroidia;Bacteroidales;Tannerellaceae;Parabacteroides;distasonis;
f22caf400da029dabeef84e60dc1ee87be3be878	Bacteria;Firmicutes;Clostridia;Clostridiales;Ruminococcaceae;Ruminococcaceae_UCG-014;NA;
9ef1cb6551bfbc0c9f1424a4035300f06ff337c6	Bacteria;Bacteroidetes;Bacteroidia;Bacteroidales;Prevotellaceae;Prevotella_2;stercorea;
3f5d434b7d0a0f86274bd16af4299f798a85bc95	Bacteria;Firmicutes;Clostridia;Clostridiales;Lachnospiraceae;NA;NA;
150eb68bc8f9cacfba9405d8678b26073ee908ce	Bacteria;Proteobacteria;Gammaproteobacteria;Betaproteobacteriales;Burkholderiaceae;Parasutterella;NA;
c4903ac73527f428e3e6e03b125cbfa40f94b38b	Bacteria;Firmicutes;Negativicutes;Selenomonadales;Veillonellaceae;Dialister;invisus/pneumosintes;
090b9d055d50d9492d7e5fabf9131aa86797dcb4	Bacteria;Firmicutes;Clostridia;Clostridiales;Lachnospiraceae;NA;NA;
c8bf63d3537c6f4d5dc64cbd404ac6344dacf47e	Bacteria;Firmicutes;Clostridia;Clostridiales;Lachnospiraceae;Stomatobaculum;longum;
084ec751707d868e335280b4a7277fbbd9cc5b29	Bacteria;Bacteroidetes;Bacteroidia;Bacteroidales;Prevotellaceae;Prevotellaceae_NK3B31_group;NA;
064c16d706e9d6f84b00a35ce4b0372675336b56	Bacteria;Firmicutes;Clostridia;Clostridiales;Ruminococcaceae;Ruminococcaceae_UCG-002;NA;
84dc77cb653b2298e60cb2680cf73b55bc65fd16	Bacteria;Firmicutes;Clostridia;Clostridiales;Lachnospiraceae;NA;NA;
8afea9c8a688e90244c1f28cc97d5546ed9266f3	Bacteria;Bacteroidetes;Bacteroidia;Bacteroidales;Prevotellaceae;Alloprevotella;NA;
46621a0197665bd15dc5e342d698ad537d6aa9ee	Bacteria;Bacteroidetes;Bacteroidia;Bacteroidales;Marinifilaceae;Butyricimonas;NA;
b0dd43bb53d92dd5b4a659c686d37ad94e9b5002	Bacteria;Bacteroidetes;Bacteroidia;Bacteroidales;Prevotellaceae;Prevotella_9;NA;
ffe06470574beac1a20b9a355f74f3f6b371d59b	Bacteria;Firmicutes;Clostridia;Clostridiales;Ruminococcaceae;Caproiciproducens;NA;
0b4ab6dfac62df8b147f78df69b0214bd5b7d1ec	Bacteria;Firmicutes;Clostridia;Clostridiales;Ruminococcaceae;Ruminococcaceae_UCG-014;NA;
71f8c8105f08c4a2ffb46e9566753751e109f1f8	Bacteria;Bacteroidetes;Bacteroidia;Bacteroidales;Marinifilaceae;Butyricimonas;paravirosa;
6c5903ad9a4d2f4b182a108057b92200227c2cf6	Bacteria;Firmicutes;Clostridia;Clostridiales;Family_XI;Parvimonas;NA;
bb6322f7cd03550a4e2d9de4096ba427f096f5f4	Bacteria;Bacteroidetes;Bacteroidia;Bacteroidales;Muribaculaceae;NA;NA;
b2bbda4e11589780ba4b1d182fa8559480facf95	Bacteria;Actinobacteria;Coriobacteriia;Coriobacteriales;Eggerthellaceae;Adlercreutzia;NA;
66605eeedd61ced4716f505325c20a94f616a555	Bacteria;Bacteroidetes;Bacteroidia;Bacteroidales;Prevotellaceae;Prevotellaceae_NK3B31_group;NA;
fd721a257132cf7b8ae457f7892e169593483d6f	Bacteria;Firmicutes;Clostridia;Clostridiales;Lachnospiraceae;Blautia;genus_check/massiliensis/saccharivorans;
cb093e63692113af63b45492a3d99ceb1b19359f	Bacteria;Bacteroidetes;Bacteroidia;Bacteroidales;Bacteroidaceae;Bacteroides;acidifaciens/caccae/caecimuris/dorei/faecichinchillae/faecis/fragilis/graminisolvens/neonati/nordii/ovatus/reticulotermitis/salyersiae/thetaiotaomicron/xylanisolvens;
fa9dfcdf835311b7a6ced80ee5b83927f23cbf01	Bacteria;Bacteroidetes;Bacteroidia;Bacteroidales;Rikenellaceae;Alistipes;NA;
5c99e0daf197eee04980475f15ee4a03764e5e9e	Bacteria;Firmicutes;Clostridia;Clostridiales;Ruminococcaceae;Ruminococcaceae_UCG-004;NA;
0c74dcca5ab7ec71a3250b1742cdae6454ac9b0a	Bacteria;Firmicutes;Clostridia;Clostridiales;Lachnospiraceae;Lachnoanaerobaculum;cf.;
4cf42bbd41ba5c1e703cc40100ea62c03253e513	Bacteria;Bacteroidetes;Bacteroidia;Bacteroidales;Bacteroidaceae;Bacteroides;stercoris;
1398f086b92dfa1cd805a2e9dff4435673f90f43	Bacteria;Bacteroidetes;Bacteroidia;Bacteroidales;Bacteroidaceae;Bacteroides;massiliensis;
d740feeaaa4a0819be6407ee00d65d58954a183b	Bacteria;Firmicutes;Clostridia;Clostridiales;Family_XIII;NA;NA;
522de2311bf37a5a5184b6c3d8ea1affa1bdb1be	Bacteria;Firmicutes;Clostridia;Clostridiales;Lachnospiraceae;NA;NA;
990138fcc9776e6de098ff31e4b466977e3d6e94	Bacteria;Proteobacteria;Gammaproteobacteria;Pasteurellales;Pasteurellaceae;Haemophilus;aegyptius/haemolyticus/influenzae;
4d94eed612dc26df292f0c95e6cb0b1e8462e984	Bacteria;Firmicutes;Negativicutes;Selenomonadales;Veillonellaceae;Dialister;invisus/pneumosintes;
45deef608739e51052aa01f9c51fa132c0d623ea	Bacteria;Firmicutes;Clostridia;Clostridiales;Lachnospiraceae;Agathobacter;NA;
500b514a3296f5ce56b791412c361ff760ee7059	Bacteria;Firmicutes;Clostridia;Clostridiales;Ruminococcaceae;UBA1819;genus_check/variabile;
e38429837fb97cf0ed08eccbafa1cfff3887e1cc	Bacteria;Firmicutes;Negativicutes;Selenomonadales;Veillonellaceae;Selenomonas_4;NA;
9e026cd526ca5bc4a4ff37e536667fff42177d23	Bacteria;Firmicutes;Clostridia;Clostridiales;Clostridiales_vadinBB60_group;NA;NA;
7d65c7e8468cf595fdf5ad62fb56bfd4daeb7db5	Bacteria;Proteobacteria;Gammaproteobacteria;Pasteurellales;Pasteurellaceae;Haemophilus;influenzae/parainfluenzae;
8d0148b8ca7e0db41266b6055975b20aaf52dc4a	Bacteria;Bacteroidetes;Bacteroidia;Bacteroidales;Bacteroidaceae;Bacteroides;dorei/stercoris;
f0fa07b1d397de83c2efb2f4d54d8b0162184243	Bacteria;Firmicutes;Clostridia;Clostridiales;Lachnospiraceae;NA;NA;
1ef8f6d6c0983cca653d03582e8ea04626959ded	Bacteria;Firmicutes;Clostridia;Clostridiales;Ruminococcaceae;Ruminococcaceae_UCG-005;NA;
2007fffaf503b946fc5b9a7b4cee41a2efd523fa	Bacteria;Bacteroidetes;Bacteroidia;Bacteroidales;Muribaculaceae;NA;NA;
85988ebd798707b29f88baf697c89d584ac8651b	Bacteria;Bacteroidetes;Bacteroidia;Bacteroidales;Muribaculaceae;NA;NA;
024d20d170db192298e9861c4e6d71be377539c4	Bacteria;Firmicutes;Clostridia;Clostridiales;Peptostreptococcaceae;Paeniclostridium;NA;
11bd45eb9f32a62f7dfb8191a65c62f63292c670	Bacteria;Firmicutes;Clostridia;Clostridiales;Lachnospiraceae;Lachnoclostridium;genus_check/wexlerae;
6a9ce33dc08d8c5a9fb164a0cbb1cffdf849585a	Bacteria;Firmicutes;Clostridia;Clostridiales;Ruminococcaceae;Ruminococcaceae_UCG-010;NA;
869df3cd51cb1dab8d0758a80c5ce29fc0af171d	Bacteria;Firmicutes;Clostridia;Clostridiales;Ruminococcaceae;Butyricicoccus;desmolans/faecihominis;
a42a4d35f6383f3ea83d0ff68a035d3cb01386b6	Bacteria;Fusobacteria;Fusobacteriia;Fusobacteriales;Leptotrichiaceae;Leptotrichia;NA;
0eb15f14b3dc1d30d7b00391d76b2fd544a7e007	Bacteria;Firmicutes;Clostridia;Clostridiales;Lachnospiraceae;NA;NA;
c511794da191222c505a79d5b014b85726b5aaab	Bacteria;Bacteroidetes;Bacteroidia;Bacteroidales;Bacteroidaceae;Bacteroides;vulgatus;
59817095d0c6cc00cf6f75d951adee507d6cd309	Bacteria;Firmicutes;Clostridia;Clostridiales;Lachnospiraceae;NA;NA;
b4fe7c1e40b4fb934af211343d32edd09b4068d5	Bacteria;Firmicutes;Clostridia;Clostridiales;Ruminococcaceae;Ruminococcaceae_NK4A214_group;NA;
d63f99458499fd84c628125ec4cdee06b8ed99d3	Bacteria;Bacteroidetes;Bacteroidia;Bacteroidales;Bacteroidales_Incertae_Sedis;Phocaeicola;abscessus;
2dc4107857cf78634466962fadf0cb242dff9826	Bacteria;Firmicutes;Clostridia;Clostridiales;Family_XIII;Family_XIII_AD3011_group;NA;
cd0a009bef315b08c560858db687fdaec71b65e5	Bacteria;Bacteroidetes;Bacteroidia;Bacteroidales;Prevotellaceae;Prevotella_9;NA;
ae5d7d728d8bb78fb50199747912e9e7218f005c	Bacteria;Firmicutes;Negativicutes;Selenomonadales;Veillonellaceae;Dialister;succinatiphilus;
27ac69f2bc55a44f7d8ece158b9fad1dc11380b6	Bacteria;Actinobacteria;Actinobacteria;Actinomycetales;Actinomycetaceae;Actinomyces;cardiffensis/funkei/lingnae/meyeri/odontolyticus/vaccimaxillae;
d20a4d3bbc72c394c5cdcbe3413e559f84c69d3c	Bacteria;Bacteroidetes;Bacteroidia;Bacteroidales;Porphyromonadaceae;Porphyromonas;catoniae/pasteri;
a8e186d6ab8c5cac0be5f606d070404556c2790e	Bacteria;Firmicutes;Clostridia;Clostridiales;Ruminococcaceae;NA;NA;
791c485667b71b4ac5d7acddcd8d65f4d19c4cdf	Bacteria;Firmicutes;Clostridia;Clostridiales;Lachnospiraceae;Blautia;glucerasea;
12d14edc90bc976c52ee4bf014deb2c7996c7b59	Bacteria;Firmicutes;Clostridia;Clostridiales;Lachnospiraceae;NA;NA;
65adec0abdab21ab1365edb8f585cb4604a3cd6b	Bacteria;Firmicutes;Clostridia;Clostridiales;Lachnospiraceae;Lachnospiraceae_UCG-004;NA;
34013a37bc5afb9600a54f6ada9bfa71a6d1eab6	Bacteria;Firmicutes;Clostridia;Clostridiales;Ruminococcaceae;Ruminococcaceae_UCG-003;NA;
916201dc79b897ad15df5f52a356ad7a112c2fa4	Bacteria;Firmicutes;Clostridia;Clostridiales;Lachnospiraceae;NA;NA;
e14bf9d750a8bc1f979c88c170ebce2216e109fa	Bacteria;Firmicutes;Clostridia;Clostridiales;Ruminococcaceae;Ruminococcaceae_UCG-014;NA;
94e50f0e301037c01100af2506bf2e7431c6f4e8	Bacteria;Tenericutes;Mollicutes;Mollicutes_RF39;NA;NA;NA;
119a862c36f29c0e003a9075600443ed4a9f585b	Bacteria;Firmicutes;Bacilli;Lactobacillales;Lactobacillaceae;Lactobacillus;ruminis;
9564298f3d1e36e6698173408eef7c00abe6f1d0	Bacteria;Bacteroidetes;Bacteroidia;Bacteroidales;Prevotellaceae;Alloprevotella;tannerae;
528b8343d9645f0bd7aee81862005c33dced7a6b	Bacteria;Bacteroidetes;Bacteroidia;Bacteroidales;Marinifilaceae;Butyricimonas;NA;
b85f91c0b952b96fb804132f03c51ed7c0f36133	Bacteria;Tenericutes;Mollicutes;Mollicutes_RF39;NA;NA;NA;
75a6cb32c20ac88aaa4c5883e8477e1346cc3a8b	Bacteria;Firmicutes;Clostridia;Clostridiales;Lachnospiraceae;Anaerostipes;caccae;
28803a6d51b39792f00506661e96b52563e38ec0	Bacteria;Firmicutes;Clostridia;Clostridiales;Eubacteriaceae;Eubacterium;callanderi/limosum;
f857fe76914ca0beea8e28a0b6c04c9dbdc8097f	Bacteria;Firmicutes;Clostridia;Clostridiales;Lachnospiraceae;Lachnospira;genus_check/eligens/pectinoschiza;
ae60d1a07cbfc61ef78c1a68795ebca7e0266cfc	Bacteria;Fusobacteria;Fusobacteriia;Fusobacteriales;Leptotrichiaceae;Leptotrichia;wadei;
4f2e2af86b3c8c6fe889ce3a3ab903eb0128e981	Bacteria;Bacteroidetes;Bacteroidia;Bacteroidales;Tannerellaceae;Parabacteroides;merdae;
32b282b84d7a8907ec5d6af0cbc407e6a47296f9	Bacteria;Firmicutes;Clostridia;Clostridiales;Lachnospiraceae;Tyzzerella;NA;
828a1ebaea6aa2d0a004e14c210ab66ffcfff81d	Bacteria;Firmicutes;Clostridia;Clostridiales;Lachnospiraceae;Blautia;massiliensis;
c204f9b8304fd3d330c3d312332a6f742d0b2264	Bacteria;Firmicutes;Clostridia;Clostridiales;Lachnospiraceae;NA;NA;
ca9f4197acfdae234f14e943bdfd417bcba14047	Bacteria;Fusobacteria;Fusobacteriia;Fusobacteriales;Fusobacteriaceae;Fusobacterium;NA;
f58efecb4bdd719a6cc457e491685df73521b553	Bacteria;Proteobacteria;Gammaproteobacteria;Betaproteobacteriales;Burkholderiaceae;Sutterella;NA;
c913920dd0f61792ba8562fdf3e44e77b422c78a	Bacteria;Firmicutes;Clostridia;Clostridiales;Ruminococcaceae;NA;NA;
97fbdb4e91e146953148ed32058fa8c5e0e3092b	Bacteria;Firmicutes;Clostridia;Clostridiales;Family_XIII;NA;NA;
7db4a1c1620b4d4459b33ff2e36cb6b8f4eed3be	Bacteria;Bacteroidetes;Bacteroidia;Bacteroidales;Prevotellaceae;Prevotella;aurantiaca/pallens;
fac1dc77e3ebc7b5f5cc050951a60450561f41b5	Bacteria;Firmicutes;Clostridia;Clostridiales;Lachnospiraceae;Lachnospiraceae_ND3007_group;NA;
3eee9a1e29e8cb1ea471d147bcb3dffcef4da163	Bacteria;Firmicutes;Clostridia;Clostridiales;Lachnospiraceae;Sellimonas;NA;
1437dead0be34c34ccc7b3746d63600497c85f58	Bacteria;Firmicutes;Clostridia;Clostridiales;Lachnospiraceae;NA;NA;
1c0b294dba32562fa878d5cafc10dc7c5ed5a879	Bacteria;Firmicutes;Clostridia;Clostridiales;Ruminococcaceae;Ruminiclostridium_5;NA;
084bb35c4355424beea27e17394b7f1a293e98fc	Bacteria;Firmicutes;Clostridia;Clostridiales;Family_XI;Parvimonas;micra;
914e3d0833bd949b2560d9a5a8c2f7d32af6d163	Bacteria;Firmicutes;Clostridia;Clostridiales;Ruminococcaceae;Ruminococcaceae_UCG-014;NA;
afdb32331e53a25628a77a4f345b83cfd07a2c85	Bacteria;Bacteroidetes;Bacteroidia;Bacteroidales;Marinifilaceae;Butyricimonas;faecihominis/virosa;
b17bcb094c565c2c6da33a64513dcaddfbf6412c	Bacteria;Firmicutes;Clostridia;Clostridiales;Ruminococcaceae;Faecalibacterium;cf./CM04-06/prausnitzii;
cff51fb807498ddfb7bde368eb90c1b22a1bd4af	Bacteria;Firmicutes;Clostridia;Clostridiales;Ruminococcaceae;NA;NA;
f2fce540a0181c49123cefd54902864acad4a106	Bacteria;Bacteroidetes;Bacteroidia;Bacteroidales;Bacteroidaceae;Bacteroides;acidifaciens/cellulosilyticus/intestinalis/nordii/oleiciplenus/ovatus/stercorirosoris/timonensis/xylanisolvens;
d6e7a9250f9d3a115dd4f8a34ff093279fe87adc	Bacteria;Actinobacteria;Actinobacteria;Actinomycetales;Actinomycetaceae;Actinomyces;odontolyticus;
8e79f689e33715b71910a663fc88b6bf06269653	Bacteria;Firmicutes;Clostridia;Clostridiales;Lachnospiraceae;Blautia;faecis/glucerasea/schinkii;
85768b3f131a6c1d7b353f8272484390faf466d8	Bacteria;Bacteroidetes;Bacteroidia;Bacteroidales;Prevotellaceae;Prevotellaceae_NK3B31_group;NA;
380c1ac7011c2e66556340cd8497d83fae690c59	Bacteria;Bacteroidetes;Bacteroidia;Bacteroidales;Muribaculaceae;NA;NA;
754c232653ca7c5a77a31e9ca520734d63c051a3	Bacteria;Bacteroidetes;Bacteroidia;Bacteroidales;Bacteroidaceae;Bacteroides;clarus;
e11b075b97a3b5e78c01db365024f6a444419f73	Bacteria;Bacteroidetes;Bacteroidia;Bacteroidales;Prevotellaceae;Prevotella_2;stercorea;
1e69e9df9cfcf3a9f00dd776aee179cf87678d9b	Bacteria;Proteobacteria;Alphaproteobacteria;Rhodospirillales;NA;NA;NA;
669c3da673711e456415019e4c35314c7b6a8155	Bacteria;Firmicutes;Clostridia;Clostridiales;Family_XIII;Mogibacterium;NA;
ba0eb38e1578e582eab4c91599b5d295cb567153	Bacteria;Tenericutes;Mollicutes;Mollicutes_RF39;NA;NA;NA;
ebcc39f57b939c39114a182718d2bc6c1c14551d	Bacteria;Firmicutes;Clostridia;Clostridiales;Clostridiaceae_1;Clostridium_sensu_stricto_1;perfringens;
247bb301ae9382596fda15c7991a921fa9c3c38d	Bacteria;Proteobacteria;Gammaproteobacteria;Pasteurellales;Pasteurellaceae;Aggregatibacter;segnis;
53d5a9804c4a43d8ff859ddf4f76f45e9345b84c	Bacteria;Firmicutes;Clostridia;Clostridiales;Lachnospiraceae;Sellimonas;NA;
68f9e831c443df59538a6ecde82323f2d91cb375	Bacteria;Firmicutes;Clostridia;Clostridiales;Family_XIII;NA;NA;
3ba8d244b467ae92095fd3e50cb460aadc8990a2	Bacteria;Bacteroidetes;Bacteroidia;Bacteroidales;Bacteroidaceae;Bacteroides;massiliensis;
b76d62948b0ab4586ce2aa724e455b47dcd391e2	Bacteria;Firmicutes;Negativicutes;Selenomonadales;Veillonellaceae;Selenomonas;bovis;
9dbe5c8ebd6aa272ef1929db6ef3a8a075879b75	Bacteria;Firmicutes;Negativicutes;Selenomonadales;Veillonellaceae;NA;NA;
e6590ddb05ea148c2a1d225c8840c61f8d1392bc	Bacteria;Bacteroidetes;Bacteroidia;Bacteroidales;Barnesiellaceae;NA;NA;
782880252be2b04ea6f6f35ab08a4f9cb58e6a99	Bacteria;Firmicutes;Clostridia;Clostridiales;Ruminococcaceae;Ruminococcaceae_UCG-005;NA;
6c4d4f3ec5ff0f6e4fd1178a038918e5ed48d49a	Bacteria;Firmicutes;Clostridia;Clostridiales;Family_XIII;NA;NA;
ceb578d9b5d42c2d6b879483507c847c08a5be0a	Bacteria;Firmicutes;Clostridia;Clostridiales;Peptostreptococcaceae;Romboutsia;genus_check/bartlettii/ilealis/lituseburensis/sedimentorum/timonensis;
c1e0f39ec22bfa76dbd6207858994a877a7b098d	Bacteria;Firmicutes;Clostridia;Clostridiales;Lachnospiraceae;NA;NA;
3922ec9da104270b75799b1e17d50bdfeaf23d3e	Bacteria;Actinobacteria;Coriobacteriia;Coriobacteriales;Eggerthellaceae;Adlercreutzia;NA;
26fd6e5353689a663129bd9969ee4d4a03ad6661	Bacteria;Bacteroidetes;Bacteroidia;Bacteroidales;Prevotellaceae;Prevotella_9;NA;
7d7cbc882aecb6bd01714a75b607cc034a3168a9	Bacteria;Firmicutes;Clostridia;Clostridiales;Family_XIII;NA;NA;
16455f33285d6cc989254760a9b5c071581069f7	Bacteria;Firmicutes;Clostridia;Clostridiales;Lachnospiraceae;CAG-56;NA;
98cc78999b466fbe1c1973b7b4518b7cab00587a	Bacteria;Bacteroidetes;Bacteroidia;Bacteroidales;Marinifilaceae;Odoribacter;splanchnicus;
e484e2cd6cbdbd480e39f94b52f96e8fb119065e	Bacteria;Firmicutes;Clostridia;Clostridiales;Lachnospiraceae;NA;NA;
5acbd192d532bfea23742171e793c7939bfff9a1	Bacteria;Firmicutes;Clostridia;Clostridiales;Lachnospiraceae;Lachnospiraceae_UCG-001;bacterium;
1d85cd852ff8d48cd77987814cddf9a7a2ad3cb1	Bacteria;Firmicutes;Clostridia;Clostridiales;Lachnospiraceae;Lachnoclostridium;NA;
e8af2d64746efb74ce517b463ab82c35ca13f9d7	Bacteria;Fusobacteria;Fusobacteriia;Fusobacteriales;Fusobacteriaceae;Fusobacterium;nucleatum;
0e58bd43f646dcc118118734b54d6833f0862f60	Bacteria;Firmicutes;Clostridia;Clostridiales;Lachnospiraceae;NA;NA;
078cdd7401e1a60dd2f5b9cecf9d1d2d793f8a22	Bacteria;Firmicutes;Clostridia;Clostridiales;Ruminococcaceae;Ruminococcaceae_UCG-003;NA;
4e7f1706fea2c4a270527d4f72a2c91be9766f4f	Bacteria;Bacteroidetes;Bacteroidia;Bacteroidales;Porphyromonadaceae;Porphyromonas;catoniae/pasteri;
6ec347ffa61bebfc13a9d693d61328ed7ab6a727	Bacteria;Bacteroidetes;Bacteroidia;Bacteroidales;Bacteroidaceae;Bacteroides;acidifaciens/caccae/caecimuris/dorei/faecichinchillae/faecis/fragilis/graminisolvens/neonati/ovatus/reticulotermitis/salyersiae/thetaiotaomicron/xylanisolvens;
3d75fccd92de791454e7f9c12accc79c922dd7d4	Bacteria;Bacteroidetes;Bacteroidia;Bacteroidales;Bacteroidaceae;Bacteroides;acidifaciens/cellulosilyticus/intestinalis/nordii;
2f2984bef592918b5a905cf0d73ec35f54767ff7	Bacteria;Firmicutes;Clostridia;Clostridiales;Lachnospiraceae;NA;NA;
de595d695669ccab6a29a7884b1c9e582d643731	Bacteria;Bacteroidetes;Bacteroidia;Bacteroidales;Prevotellaceae;Prevotella_7;baroniae;
f9dc3d57f2e722f77cf620ca0fdb690a7518626e	Bacteria;Firmicutes;Clostridia;Clostridiales;Lachnospiraceae;Lachnoclostridium;NA;
6f6fb0b10e96ee30987b0aca0def857ce634074c	Bacteria;Bacteroidetes;Bacteroidia;Bacteroidales;Prevotellaceae;Prevotella_2;stercorea;
3be83a63ee9e783c027d15bf2e6506afef2fa71c	Bacteria;Firmicutes;Clostridia;Clostridiales;Lachnospiraceae;Hungatella;effluvii/hathewayi;
0dd4a612e9e643e8cf59d8bd28912e60fe95e856	Bacteria;Bacteroidetes;Bacteroidia;Bacteroidales;Muribaculaceae;NA;NA;
baa4187479f4bcad76b09c1f4b500d9b117c994d	Bacteria;Proteobacteria;Gammaproteobacteria;Betaproteobacteriales;Burkholderiaceae;Parasutterella;NA;
5311a67f14a29dcceb73dd3782555463de781163	Bacteria;Firmicutes;Bacilli;Lactobacillales;Streptococcaceae;Streptococcus;NA;
127bf257808ced8bd28c0c9acbfedd7dc63bb4f6	Bacteria;Firmicutes;Clostridia;Clostridiales;Clostridiaceae_1;Clostridium_sensu_stricto_1;disporicum;
676b2a854fd40bf0598ae012ff3f5569ca496d2a	Bacteria;Firmicutes;Clostridia;Clostridiales;Ruminococcaceae;Ruminococcaceae_UCG-013;NA;
c6a5b3245770416c8524056e003230e8ba52730b	Bacteria;Firmicutes;Negativicutes;Selenomonadales;Veillonellaceae;Dialister;invisus;
a2c7a19ae9af7d028ceb16c70fdf63f88f811770	Bacteria;Firmicutes;Clostridia;Clostridiales;Lachnospiraceae;Lachnospira;genus_check/eligens;
64e61c406e62e4226bd2b36a7062fc9144f683f2	Bacteria;Firmicutes;Clostridia;Clostridiales;Lachnospiraceae;NA;NA;
65b82451b146f59dfe75e63332f3eb3ad4fe2553	Bacteria;Bacteroidetes;Bacteroidia;Bacteroidales;Tannerellaceae;Parabacteroides;NA;
33541076b515b1df49d0a4d2e730f479bd39f26a	Bacteria;Firmicutes;Clostridia;Clostridiales;Ruminococcaceae;NA;NA;
4f4d757720f7e7e3f613bc997160d8b219eae629	Bacteria;Bacteroidetes;Bacteroidia;Bacteroidales;Barnesiellaceae;NA;NA;
526c8bdbf73f879d84456f7bd80679eb5955744d	Bacteria;Firmicutes;Negativicutes;Selenomonadales;Acidaminococcaceae;Phascolarctobacterium;succinatutens;
233a86f735224f32a50713862fecb9c1820203d8	Bacteria;Firmicutes;Clostridia;Clostridiales;Lachnospiraceae;Hungatella;hathewayi;
3459e3121cf22c57813c04620a44545272704333	Bacteria;Bacteroidetes;Bacteroidia;Bacteroidales;Prevotellaceae;Paraprevotella;NA;
48cde95dad49fb32979e1ade088ae30ca1426479	Bacteria;Firmicutes;Clostridia;Clostridiales;Ruminococcaceae;Butyricicoccus;desmolans/faecihominis;
7c55a10395140b29ea24f925e3805d7ab0f31c9f	Bacteria;Firmicutes;Clostridia;Clostridiales;Lachnospiraceae;Lachnospiraceae_ND3007_group;NA;
3f84d60c5650b877bc5e50f73562232c5a43eb6f	Bacteria;Firmicutes;Clostridia;Clostridiales;Lachnospiraceae;Roseburia;inulinivorans;
87d61a131f4676b2d897a0c09f09b6b08a54d114	Bacteria;Firmicutes;Clostridia;Clostridiales;Lachnospiraceae;NA;NA;
0b2e86061ab4b938bda28501a53d8c4f5937d9db	Bacteria;Firmicutes;Clostridia;Clostridiales;Ruminococcaceae;Intestinimonas;NA;
59d59aff72937cf2a5d0d685e04d93c117708252	Bacteria;Firmicutes;Clostridia;Clostridiales;Ruminococcaceae;Subdoligranulum;variabile;
5081232f313d9a4ecacf533aff95da9a838b0f21	Bacteria;Bacteroidetes;Bacteroidia;Bacteroidales;Porphyromonadaceae;Porphyromonas;NA;
1dc50c0ed8f5851b8579d81641504aa7552c22f7	Bacteria;Firmicutes;Clostridia;Clostridiales;Lachnospiraceae;NA;NA;
12ef3b14076e1792544f8a54bccc958275663f36	Bacteria;Firmicutes;Negativicutes;Selenomonadales;Veillonellaceae;Veillonella;atypica/caviae/denticariosi/dispar/parvula/rodentium/rogosae/tobetsuensis;
6d564a20bcff1c2c44b2aa79cb0557a06354229e	Bacteria;Bacteroidetes;Bacteroidia;Bacteroidales;Bacteroidaceae;Bacteroides;dorei/massiliensis/sartorii/vulgatus;
abc42befcf07af5b80184140614af92f86ca5497	Bacteria;Firmicutes;Clostridia;Clostridiales;Family_XI;Parvimonas;micra;
efaaaa1d0320d203c27ee6df105c915c0c23a3a2	Bacteria;Bacteroidetes;Bacteroidia;Bacteroidales;Tannerellaceae;Parabacteroides;distasonis;
0ddf4149d21505b530c8986e4bb06dc4b73c9b0c	Bacteria;Firmicutes;Clostridia;Clostridiales;Ruminococcaceae;NA;NA;
954c654e67087315db0c45550fb4cf2d374e2ff7	Bacteria;Actinobacteria;Coriobacteriia;Coriobacteriales;Eggerthellaceae;Adlercreutzia;NA;
23f10ddb4887e623f6536798618eb6522e6a53cd	Bacteria;Bacteroidetes;Bacteroidia;Bacteroidales;Prevotellaceae;Prevotella_7;NA;
295f2b573fef0d4a2430aa881634d86c8cbc1eb8	Bacteria;Bacteroidetes;Bacteroidia;Bacteroidales;Bacteroidaceae;Bacteroides;acidifaciens/caccae/caecimuris/dorei/faecichinchillae/faecis/fragilis/graminisolvens/neonati/ovatus/reticulotermitis/salyersiae/thetaiotaomicron/xylanisolvens;
74708fd01bbbc8ce651e369d39cc2f7cec961f12	Bacteria;Proteobacteria;Gammaproteobacteria;Enterobacteriales;Enterobacteriaceae;NA;NA;
98276658e247c1231169f576ba54e6867365681b	Bacteria;Proteobacteria;Gammaproteobacteria;Pasteurellales;Pasteurellaceae;Haemophilus;haemolyticus/influenzae;
807d906841ca529643554fd7c024dc58e7cdabdc	Bacteria;Firmicutes;Bacilli;Lactobacillales;Enterococcaceae;Enterococcus;NA;
484eebbd3dfa64ca57d5f7440a629bd8a5e484b7	Bacteria;Firmicutes;Clostridia;Clostridiales;Ruminococcaceae;Ruminococcaceae_NK4A214_group;genus_check/termitidis;
77a2c5d9ccfd284dbd734306bdab8c883d51ae09	Bacteria;Firmicutes;Clostridia;Clostridiales;Clostridiales_vadinBB60_group;NA;NA;
eb3777235f423d87b2acb2843712f8f3f1420155	Bacteria;Tenericutes;Mollicutes;Mollicutes_RF39;NA;NA;NA;
116b042129862b045b2913d6daa05bfa4bd49390	Bacteria;Bacteroidetes;Bacteroidia;Bacteroidales;Marinifilaceae;Butyricimonas;NA;
3bea8391cbc84f7805b98e350c870cdd4a4da121	Bacteria;Bacteroidetes;Bacteroidia;Bacteroidales;Prevotellaceae;Prevotellaceae_NK3B31_group;NA;
9d5003e66bd360aeda9371dbd5cdeff7350ce443	Bacteria;Firmicutes;Bacilli;Bacillales;Family_XI;Gemella;morbillorum;
c6968ccbe86f8cb3006fae938951d97c9284aafb	Bacteria;Firmicutes;Clostridia;Clostridiales;Ruminococcaceae;Ruminiclostridium_5;NA;
3f2ce839ff7d208a009d985e025824b471acedb3	Bacteria;Firmicutes;Clostridia;Clostridiales;Lachnospiraceae;NA;NA;
0017fb0407804f057da160d640442281b4eecd6f	Bacteria;Firmicutes;Negativicutes;Selenomonadales;Veillonellaceae;Dialister;pneumosintes;
e7f8b3aaa9d5163d1e43aa8aea3ac0f43e123384	Bacteria;Firmicutes;Clostridia;Clostridiales;Lachnospiraceae;NA;NA;
f65d172e0640c16c87d38156164540b888c34377	Bacteria;Proteobacteria;Gammaproteobacteria;Enterobacteriales;Enterobacteriaceae;Escherichia/Shigella;albertii/boydii/coli/dysenteriae/fergusonii/flexneri/sonnei/vulneris;
ef029d47edb97dccb3c4b0f7c1261e7a78735657	Bacteria;Proteobacteria;Gammaproteobacteria;Pasteurellales;Pasteurellaceae;Haemophilus;parainfluenzae;
eb906d7350be0f6ff98fe54cd73a9c1b35ffea5a	Bacteria;Firmicutes;Clostridia;Clostridiales;Lachnospiraceae;Roseburia;intestinalis;
133adaf7d96c3e699b6f9feda5d2c897b8d583ce	Bacteria;Bacteroidetes;Bacteroidia;Bacteroidales;Prevotellaceae;Prevotella_7;fusca;
6be15cd634622a59ac33625eb4ab29c9444a3963	Bacteria;Firmicutes;Clostridia;Clostridiales;Clostridiaceae_1;Clostridium_sensu_stricto_1;paraputrificum;
917f12af043056c7f89c53abcdbdbebe2859c351	Bacteria;Bacteroidetes;Bacteroidia;Bacteroidales;Rikenellaceae;Rikenellaceae_RC9_gut_group;NA;
f3962081fc4680237508a821a32becf74227d82d	Bacteria;Firmicutes;Clostridia;Clostridiales;Lachnospiraceae;NA;NA;
160949cdbdac4196a8dd4ba28e7a79b4478fdcdc	Bacteria;Bacteroidetes;Bacteroidia;Bacteroidales;Tannerellaceae;Parabacteroides;NA;
7a2cf7b33bde2ff7c2a5b9cc7e800c24bc719b06	Bacteria;Firmicutes;Clostridia;Clostridiales;Ruminococcaceae;Oscillibacter;ruminantium/valericigenes;
2181b985219ad5c3501bb9724c071e8b2da9d1d2	Bacteria;Firmicutes;Clostridia;Clostridiales;Ruminococcaceae;NA;NA;
559ccf68b99c1c10edbabdd2ccac138230fd872f	Bacteria;Bacteroidetes;Bacteroidia;Bacteroidales;Barnesiellaceae;NA;NA;
1cbd59d3c1ec08d2887a32a785ed26ebf66c6de5	Bacteria;Firmicutes;Bacilli;Lactobacillales;Streptococcaceae;Lactococcus;lactis;
c0a597f762c7b2e704b30cd0089cae2a15e88e6b	Bacteria;Firmicutes;Clostridia;Clostridiales;Ruminococcaceae;NA;NA;
ea35771f6ae162ccfe68a2cc5e37bcdd41bfe2b8	Bacteria;Firmicutes;Negativicutes;Selenomonadales;Acidaminococcaceae;Phascolarctobacterium;succinatutens;
189e6e104a68b85d8eba4f9fc78db3315f578a25	Bacteria;Firmicutes;Clostridia;Clostridiales;Ruminococcaceae;Ruminococcaceae_UCG-005;NA;
9ee8725d96b4c6d74fddb9af47c25f6721ccb68c	Bacteria;Firmicutes;Erysipelotrichia;Erysipelotrichales;Erysipelotrichaceae;Erysipelotrichaceae_UCG-003;NA;
997738f7b69fe38f960d4c7f62846f2486f942a8	Bacteria;Firmicutes;Clostridia;Clostridiales;Ruminococcaceae;Ruminococcaceae_UCG-013;NA;
c87dbdc68117725401fc8a4bc2d05f1a41bfb956	Bacteria;Firmicutes;Clostridia;Clostridiales;Lachnospiraceae;NA;NA;
3759a7b566d765068e9a4bbf3efda7a7c1129251	Bacteria;Firmicutes;Clostridia;Clostridiales;Lachnospiraceae;Dorea;longicatena;
b87c5956b5fd607c94dadab61aa86abd5a84af84	Bacteria;Bacteroidetes;Bacteroidia;Bacteroidales;Prevotellaceae;Prevotella_9;NA;
dc51e904e6bf9079874fe518542475237a437d45	Bacteria;Firmicutes;Clostridia;Clostridiales;Lachnospiraceae;Roseburia;faecis;
8153844bda821b491a6fd4e495b1a906636629cb	Bacteria;Actinobacteria;Actinobacteria;Actinomycetales;Actinomycetaceae;Actinomyces;turicensis;
4218c59213e538999b941ecc0f7f05c7d0f6e3ad	Bacteria;Bacteroidetes;Bacteroidia;Bacteroidales;Prevotellaceae;Paraprevotella;NA;
4d787d8fa2184d5c11adbd32a037890ec5fd88d9	Bacteria;Proteobacteria;Deltaproteobacteria;Desulfovibrionales;Desulfovibrionaceae;Desulfovibrio;fairfieldensis;
80f9f49579cc7f470b1fad21587b2ad0ac3d10c4	Bacteria;Firmicutes;Clostridia;Clostridiales;Ruminococcaceae;NA;NA;
aeefa5a88dfad1b95287153ffe5da1a116e120f6	Bacteria;Firmicutes;Negativicutes;Selenomonadales;Veillonellaceae;Selenomonas;bovis;
4fb1c1b37a58cc3d06c3cf4815249a80450636af	Bacteria;Bacteroidetes;Bacteroidia;Bacteroidales;Prevotellaceae;Prevotellaceae_NK3B31_group;NA;
817cb3e735452030eed9c643f3d86b460495300a	Bacteria;Firmicutes;Negativicutes;Selenomonadales;Veillonellaceae;Megasphaera;cf./elsdenii;
1985ca10470461576bb2f2497902111fc89aed55	Bacteria;Bacteroidetes;Bacteroidia;Bacteroidales;Rikenellaceae;Rikenellaceae_RC9_gut_group;NA;
8e6da58622468ba11ea6d47ad94892ce2ea4e373	Bacteria;Actinobacteria;Coriobacteriia;Coriobacteriales;Coriobacteriaceae;Collinsella;bouchesdurhonensis;
f75a1b5625422bc7c3d287b0382e660a3d919a68	Bacteria;Firmicutes;Clostridia;Clostridiales;Clostridiaceae_1;Clostridium_sensu_stricto_1;celatum/disporicum/saudiense;
4956fba4b13c556c603592983feabbd3813f1345	Bacteria;Bacteroidetes;Bacteroidia;Bacteroidales;Prevotellaceae;Prevotella;NA;
b11bceeda6d3e99aad875b98dbc1d8bddbbe8a2e	Bacteria;Firmicutes;Clostridia;Clostridiales;Lachnospiraceae;Hungatella;hathewayi;
483fe5b1fbcc7c91c98d8816104046ed62671b32	Bacteria;Firmicutes;Clostridia;Clostridiales;Ruminococcaceae;Ruminococcaceae_UCG-014;NA;
3eb9b66ed485eeb900c65bfe1ac3284c9b72f432	Bacteria;Firmicutes;Clostridia;Clostridiales;Ruminococcaceae;Intestinimonas;massiliensis;
7b536a38d19c07219869717429373423d831ecf0	Bacteria;Firmicutes;Clostridia;Clostridiales;Ruminococcaceae;Ruminococcaceae_UCG-010;NA;
a399dde589174e9251400f7fdb3f5da3ff6d4061	Bacteria;Firmicutes;Clostridia;Clostridiales;Family_XIII;Family_XIII_AD3011_group;NA;
2e50e73c7c19c41e287bc511383f67fc9b36d04c	Bacteria;Firmicutes;Clostridia;Clostridiales;Christensenellaceae;NA;NA;
15e16f137f977c3be1e676af3074cc42a9fa2ca9	Bacteria;Firmicutes;Clostridia;Clostridiales;Ruminococcaceae;Ruminococcus_1;NA;
f90d13772c126535f9d576cc19387a2d22e6bb4d	Bacteria;Firmicutes;Clostridia;Clostridiales;Ruminococcaceae;Ruminococcaceae_UCG-014;NA;
1843b0c6a83dd2ec610917c740a8a051afcfd62e	Bacteria;Firmicutes;Clostridia;Clostridiales;Lachnospiraceae;Sellimonas;intestinalis;
517a18c5420df640528f483ba28c222ebb8ce116	Bacteria;Firmicutes;Clostridia;Clostridiales;Ruminococcaceae;Phocea;massiliensis;
1692c44c51bad886d367dc853b7c7ad8e51ec827	Bacteria;Firmicutes;Bacilli;Lactobacillales;Aerococcaceae;Abiotrophia;defectiva;
573b88a0697d297a9ec4ae893ce4007f35c55827	Bacteria;Firmicutes;Clostridia;Clostridiales;Ruminococcaceae;Faecalibacterium;prausnitzii;
6bc44c22e71b3c1ae4967583df5444d9c8d2348b	Bacteria;Firmicutes;Clostridia;Clostridiales;Lachnospiraceae;NA;NA;
1c7918fbca28d5b63b6b0e1fd37f579492b69fb8	Bacteria;Firmicutes;Clostridia;Clostridiales;Lachnospiraceae;Dorea;formicigenerans/longicatena;
847f27ee8f804d0dd3e18a50574eb028dc8af571	Bacteria;Cyanobacteria;Melainabacteria;Gastranaerophilales;NA;NA;NA;
009a65cb63b1db7053467518cd52250808530659	Bacteria;Firmicutes;Clostridia;Clostridiales;Lachnospiraceae;Lachnospira;genus_check/eligens;
409be393e951e18fa7228ff34d7f2d5198b63a6d	Bacteria;Firmicutes;Clostridia;Clostridiales;Lachnospiraceae;Lachnospiraceae_UCG-006;genus_check/lactaris;
b4fe1a49525d4d2c3842409c78d3e389f8b2b550	Bacteria;Firmicutes;Clostridia;Clostridiales;Lachnospiraceae;NA;NA;
374072e380c87b118d3f8c937c9fdd23f16da741	Bacteria;Bacteroidetes;Bacteroidia;Bacteroidales;Bacteroidaceae;Bacteroides;stercorirosoris;
e4e51856356e63c3045344a221a4e1765f9112fb	Bacteria;Fusobacteria;Fusobacteriia;Fusobacteriales;Fusobacteriaceae;Fusobacterium;nucleatum/periodonticum;
4e9a846109a022fd61a0a65bae446892ec774647	Bacteria;Bacteroidetes;Bacteroidia;Bacteroidales;Bacteroidaceae;Bacteroides;NA;
8171514e327d9192ffa67dd94833a95563cf82b8	Bacteria;Bacteroidetes;Bacteroidia;Bacteroidales;Prevotellaceae;Prevotellaceae_NK3B31_group;NA;
49cde17bffe5ae853fae68392d329eb02ec7045c	Bacteria;Firmicutes;Clostridia;Clostridiales;Lachnospiraceae;Butyrivibrio;NA;
1bb2701dde3061d48c0e0a993f774285d2aee04f	Bacteria;Firmicutes;Clostridia;Clostridiales;Lachnospiraceae;Lachnoclostridium;NA;
36f0e82abbe57c29e434fd7f9b5c7c9603c2cb0e	Bacteria;Bacteroidetes;Bacteroidia;Bacteroidales;Bacteroidaceae;Bacteroides;acidifaciens/caccae/caecimuris/dorei/faecichinchillae/faecis/fragilis/graminisolvens/neonati/ovatus/reticulotermitis/salyersiae/thetaiotaomicron/xylanisolvens;
ce0b36b41ecdbfb3b73431edf911e479bdec0838	Bacteria;Firmicutes;Erysipelotrichia;Erysipelotrichales;Erysipelotrichaceae;NA;NA;
071c30095c3cdea3ce316913719c6427c693a5bf	Bacteria;Firmicutes;Clostridia;Clostridiales;Ruminococcaceae;Subdoligranulum;NA;
9ecee58dbfa628fec04b46316b29adec96d81602	Bacteria;Bacteroidetes;Bacteroidia;Bacteroidales;Tannerellaceae;Parabacteroides;distasonis;
a730e06a8574485a29479ac3421074ff91233053	Bacteria;Firmicutes;Clostridia;Clostridiales;Lachnospiraceae;Blautia;massiliensis;
a93bdf66ec1052c465ad1ea546033ddf48604cfb	Bacteria;Bacteroidetes;Bacteroidia;Bacteroidales;Prevotellaceae;Alloprevotella;NA;
4af93a4540c60c7b1bcdca1ea5bce2ca13fe781f	Bacteria;Bacteroidetes;Bacteroidia;Bacteroidales;Barnesiellaceae;NA;NA;
a63a843fc90b7f04402419a4ff8b76b592c49846	Bacteria;Firmicutes;Clostridia;Clostridiales;Ruminococcaceae;Oscillibacter;ruminantium/valericigenes;
37635366827d4b1f801f3466725695970763f745	Bacteria;Firmicutes;Clostridia;Clostridiales;Lachnospiraceae;Anaerostipes;hadrus;
1633340cb56c01786026a349507031f2b7075fe9	Bacteria;Firmicutes;Clostridia;Clostridiales;Lachnospiraceae;Lachnoclostridium;NA;
ad60f395ec5ad43676e5a071d17eb35ae8c586a9	Bacteria;Firmicutes;Clostridia;Clostridiales;Christensenellaceae;Christensenellaceae_R-7_group;NA;
721914dbb685581dfa88ad00b54ef0fd0e03028a	Bacteria;Firmicutes;Clostridia;Clostridiales;Ruminococcaceae;Ruminococcaceae_UCG-010;NA;
3fa2f276465dbaa50a294eb732d1b63fccee923d	Bacteria;Firmicutes;Clostridia;Clostridiales;Lachnospiraceae;NA;NA;
bb843652ea225733d0784ab72b489d0151a6d907	Bacteria;Firmicutes;Clostridia;Clostridiales;Lachnospiraceae;GCA-900066575;NA;
55692e09e9828cb0c97fc85a4782005857f48e03	Bacteria;Firmicutes;Clostridia;Clostridiales;Ruminococcaceae;Ruminiclostridium_1;NA;
4ba60bc1162842d5495334c4f3a6fdb921bca3c9	Bacteria;Firmicutes;Negativicutes;Selenomonadales;Acidaminococcaceae;Phascolarctobacterium;faecium;
caa213d4b73dd217392d0b017ffbdd2a27158315	Bacteria;Actinobacteria;Coriobacteriia;Coriobacteriales;Eggerthellaceae;Enterorhabdus;NA;
e9c7fb78f22a7ebcba587b685e4e9d90b57351b9	Bacteria;Bacteroidetes;Bacteroidia;Bacteroidales;Prevotellaceae;Prevotella_9;copri;
de98e64f09e8f15eaf53655dfccc8ca89c5d41a6	Bacteria;Firmicutes;Negativicutes;Selenomonadales;Veillonellaceae;Dialister;invisus/pneumosintes;
fb4e2df5a7b0d1c9b331d2b5ae2003cd452aad5e	Bacteria;Firmicutes;Clostridia;Clostridiales;Lachnospiraceae;NA;NA;
67dace6e207ba75b7340cc73984e425133a22577	Bacteria;Firmicutes;Clostridia;Clostridiales;Lachnospiraceae;Lachnoclostridium;NA;
7b6afed2fecd3675d807b3c91bcda2fdc2da9384	Bacteria;Actinobacteria;Coriobacteriia;Coriobacteriales;Atopobiaceae;Atopobium;parvulum;
10f6d01d8af84c59419ddc06b2db234a57049213	Bacteria;Proteobacteria;Deltaproteobacteria;Desulfovibrionales;Desulfovibrionaceae;Desulfovibrio;NA;
b07efb56b06dbd8f912f4c127945326d828a1443	Bacteria;Firmicutes;Clostridia;Clostridiales;Ruminococcaceae;Ruminococcaceae_UCG-014;NA;
d9314285854b958ca962363751bae1baf7eb1e59	Bacteria;Firmicutes;Negativicutes;Selenomonadales;Veillonellaceae;Megasphaera;NA;
ed1a4826bf50c3f1fadb4f308c1a154327c9da29	Bacteria;Bacteroidetes;Bacteroidia;Bacteroidales;Prevotellaceae;Prevotella_9;copri;
3a121a3e906370de34b380ed75a0142b69df1a9c	Bacteria;Actinobacteria;Coriobacteriia;Coriobacteriales;Eggerthellaceae;NA;NA;
8427511bdec994c8976c18f498e35c88562c0c0c	Bacteria;Firmicutes;Clostridia;Clostridiales;Lachnospiraceae;Roseburia;intestinalis/inulinivorans;
7ae8bf148100bd47ac32291e04e8602898242ed3	Bacteria;Bacteroidetes;Bacteroidia;Bacteroidales;Marinifilaceae;Butyricimonas;faecihominis/virosa;
b8aa8717477473f8aa70aa11b70b6c38be246d41	Bacteria;Bacteroidetes;Bacteroidia;Bacteroidales;Rikenellaceae;Rikenellaceae_RC9_gut_group;NA;
909f53a792dfc77bdb1dbc0731f9c994a5f2dd89	Bacteria;Firmicutes;Erysipelotrichia;Erysipelotrichales;Erysipelotrichaceae;Dielma;fastidiosa;
585e0b82cc9ca71b90ad256a43b3066aafd9e20d	Bacteria;Firmicutes;Erysipelotrichia;Erysipelotrichales;Erysipelotrichaceae;Erysipelatoclostridium;NA;
0256637e4a303354ef2254bdee258ac0f3a2694d	Bacteria;Firmicutes;Clostridia;Clostridiales;Lachnospiraceae;NA;NA;
35ef9838377bd7b119f961a023a2ba7b1db88e9c	Bacteria;Bacteroidetes;Bacteroidia;Bacteroidales;Prevotellaceae;Paraprevotella;NA;
92c1c25036803d71ee2f237af998660b9055c0b8	Bacteria;Bacteroidetes;Bacteroidia;Bacteroidales;Bacteroidaceae;Bacteroides;acidifaciens/rodentium/uniformis;
442a7b4d6e2304dc44fc8f4dc3cbfaefde10d284	Bacteria;Firmicutes;Clostridia;Clostridiales;Ruminococcaceae;Ruminiclostridium_5;NA;
3f3421e1f5e088ba249f2a91cf5d9efe9947f5d7	Bacteria;Firmicutes;Clostridia;Clostridiales;Lachnospiraceae;NA;NA;
bf35b3c0ac378b210f53cb33f7ace5147a115bd6	Bacteria;Bacteroidetes;Bacteroidia;Bacteroidales;Bacteroidaceae;Bacteroides;acidifaciens/cellulosilyticus/intestinalis/nordii;
3d43f45cb70983d931aa29feee01306390ae76c5	Bacteria;Proteobacteria;Gammaproteobacteria;Enterobacteriales;Enterobacteriaceae;Morganella;morganii;
b8d8e93fe20f33a4c9623a78f06ed86d472f2ec6	Bacteria;Firmicutes;Clostridia;Clostridiales;Lachnospiraceae;Oribacterium;NA;
97e6d6793577e93666555a4e389a423cbd545ebd	Bacteria;Firmicutes;Clostridia;Clostridiales;Ruminococcaceae;Faecalibacterium;NA;
8b438585aaf1b4f83fdd00e9d42d001c7a0230d5	Bacteria;Firmicutes;Erysipelotrichia;Erysipelotrichales;Erysipelotrichaceae;Catenibacterium;mitsuokai;
02d85e9500213036f7919fa598573ecf44cecabd	Bacteria;Proteobacteria;Gammaproteobacteria;Betaproteobacteriales;Burkholderiaceae;Sutterella;NA;
ddcd2b6e0ccf701d9d0daef841458da5a511a5d6	Bacteria;Bacteroidetes;Bacteroidia;Bacteroidales;Muribaculaceae;NA;NA;
6a55f7b92fc2ea7f3145bc9faf17ab99140861f7	Bacteria;Firmicutes;Clostridia;Clostridiales;Ruminococcaceae;NA;NA;
8da45488206613476f4733ea2430acb7b4dc387b	Bacteria;Bacteroidetes;Bacteroidia;Bacteroidales;Bacteroidaceae;Bacteroides;fragilis/ovatus;
6ca0c01a843a154d70249cd2676348d56328a3b1	Bacteria;Firmicutes;Erysipelotrichia;Erysipelotrichales;Erysipelotrichaceae;Catenibacterium;mitsuokai;
02baeed40c6d768dfeb4d1dc481d351b7c1cd651	Bacteria;Firmicutes;Clostridia;Clostridiales;Lachnospiraceae;NA;NA;
d095baf514d8a0e9a3684102ca70c78f2fca02b5	Bacteria;Firmicutes;Clostridia;Clostridiales;Ruminococcaceae;NA;NA;
cb461b306dadec63f1c6f40af83f71c601c0ea6a	Bacteria;Bacteroidetes;Bacteroidia;Bacteroidales;Prevotellaceae;Prevotellaceae_NK3B31_group;NA;
32f50aafa926d5c7ea3178519f857580d102ab13	Bacteria;Firmicutes;Negativicutes;Selenomonadales;Veillonellaceae;Dialister;NA;
700c201d1623bc59d5b7ca7fdbc2fdcaf4c1246a	Bacteria;Bacteroidetes;Bacteroidia;Bacteroidales;Rikenellaceae;Alistipes;NA;
31f1fc8098d0ca070f4ae4be9a49e83d3b745fd7	Bacteria;Firmicutes;Negativicutes;Selenomonadales;Veillonellaceae;Selenomonas_3;NA;
470a5a81c8d97619fc6829d7676d6c7ce6cec1a6	Bacteria;Cyanobacteria;Melainabacteria;Gastranaerophilales;NA;NA;NA;
fefed714e040ee22031929e1c6525bdd691b9cc4	Bacteria;Firmicutes;Clostridia;Clostridiales;Ruminococcaceae;Ruminococcaceae_UCG-014;NA;
4c0053490b31682bdbd8a7772206859df1153553	Bacteria;Firmicutes;Clostridia;Clostridiales;Clostridiaceae_1;Clostridium_sensu_stricto_1;NA;
2e2bb0890c5422b22b71bd82b3124e80fca4b769	Bacteria;Firmicutes;Clostridia;Clostridiales;Ruminococcaceae;NA;NA;
bf08e3c71197e823c91be56edaa1f6c6d79bd664	Bacteria;Firmicutes;Clostridia;Clostridiales;Lachnospiraceae;Johnsonella;NA;
df35ed988a64b52eadb874c46a8c6fc4a9aa2e99	Bacteria;Firmicutes;Clostridia;Clostridiales;Lachnospiraceae;Roseburia;faecis/hominis/intestinalis;
7e8c4c9829926794f5bddc207fde55168e941bae	Bacteria;Firmicutes;Clostridia;Clostridiales;Christensenellaceae;NA;NA;
f1ae092ff9e88d46f08586fb80fb303a4b4f7a8c	Bacteria;Firmicutes;Clostridia;Clostridiales;Lachnospiraceae;Blautia;faecis;
df57cf555214dd3a2b7b55c8192e8d72316858f2	Bacteria;Bacteroidetes;Bacteroidia;Bacteroidales;Prevotellaceae;Prevotella_9;NA;
1014eb80014d09374e957512959286398db10d9a	Bacteria;Firmicutes;Clostridia;Clostridiales;Lachnospiraceae;Roseburia;NA;
136c40d8267c220c2a28e16f3b345cbe9414a6e5	Bacteria;Firmicutes;Clostridia;Clostridiales;Lachnospiraceae;Oribacterium;parvum/sinus;
1921574ca455e45cd417a4420ff0e34ad25dace6	Bacteria;Firmicutes;Clostridia;Clostridiales;Lachnospiraceae;NA;NA;
c2c807bd30c5290af7efe50e8627ee8bb2a0ba04	Bacteria;Firmicutes;Clostridia;Clostridiales;Lachnospiraceae;Agathobacter;NA;
78289d0a41ae98d20b347989519e56df0ff902a3	Bacteria;Firmicutes;Clostridia;Clostridiales;Peptococcaceae;Peptococcus;niger;
b8b1bedfa67ce24281a47ad0bef4de6e1863d8ec	Bacteria;Firmicutes;Clostridia;Clostridiales;Ruminococcaceae;Ruminococcaceae_UCG-005;NA;
8bda15e44b29ba0fb52689bf428892e8070ac316	Bacteria;Bacteroidetes;Bacteroidia;Bacteroidales;Marinifilaceae;Butyricimonas;faecihominis/virosa;
b8866c46b77278f4279628ad74a27eab7320e1d6	Bacteria;Firmicutes;Clostridia;Clostridiales;Lachnospiraceae;NA;NA;
65144759c3cb745cc0b907cf8222446ec5c8d418	Bacteria;Firmicutes;Clostridia;Clostridiales;Lachnospiraceae;Lachnospiraceae_NK4A136_group;NA;
85b50256234bc339a982b530ad4dcc31569c06f5	Bacteria;Bacteroidetes;Bacteroidia;Bacteroidales;Barnesiellaceae;Barnesiella;intestinihominis;
3217bfe2fc51dc32eaa6b622a414aa66c4256596	Bacteria;Firmicutes;Clostridia;Clostridiales;Christensenellaceae;Christensenellaceae_R-7_group;NA;
ef6de7e6039ca130a7248092894024cc89360c8b	Bacteria;Bacteroidetes;Bacteroidia;Bacteroidales;Prevotellaceae;Alloprevotella;NA;
f9e616f24f6391a4391ef8bd81c722852bf73e8b	Bacteria;Firmicutes;Bacilli;Bacillales;Staphylococcaceae;Staphylococcus;argenteus/aureus/equorum/phage/schweitzeri/simiae;
bfe478a8dfda10f74961ef75db08a84f78dfd0e0	Bacteria;Epsilonbacteraeota;Campylobacteria;Campylobacterales;Campylobacteraceae;Campylobacter;ureolyticus;
9b5c14b7d4a914f2273013628b3a95242b992647	Bacteria;Firmicutes;Clostridia;Clostridiales;Ruminococcaceae;NA;NA;
0248a40667e3861f7d7679e55971e983b6174b5e	Bacteria;Firmicutes;Clostridia;Clostridiales;Ruminococcaceae;Ruminococcaceae_UCG-005;NA;
6b093702dea29296f8b9bf34e3678286ab1a8eac	Bacteria;Firmicutes;Clostridia;Clostridiales;Lachnospiraceae;NA;NA;
7eb1aace1319e2c44d84948895f6b7829e065adb	Bacteria;Bacteroidetes;Bacteroidia;Bacteroidales;Rikenellaceae;Alistipes;finegoldii/onderdonkii/putredinis;
9bb43f255ae18f8dcec06ecb74a57d6d439a1f8f	Bacteria;Proteobacteria;Gammaproteobacteria;Betaproteobacteriales;Burkholderiaceae;Sutterella;NA;
5d9bc2a4bfc98311988a9768dad79a136267957d	Bacteria;Firmicutes;Erysipelotrichia;Erysipelotrichales;Erysipelotrichaceae;NA;NA;
785bea2f0b1eb264f17d36b5ea2ff0cdfce714b2	Bacteria;Bacteroidetes;Bacteroidia;Bacteroidales;Bacteroidaceae;Bacteroides;acidifaciens/cellulosilyticus/intestinalis/nordii/oleiciplenus/stercorirosoris/timonensis;
f077335816d3619c6f56a2b777b59b4e88d2945b	Bacteria;Firmicutes;Clostridia;Clostridiales;Lachnospiraceae;Lachnospiraceae_UCG-004;NA;
17d9fa7204ee87e1cd997cf615d792ee6d87aa83	Bacteria;Firmicutes;Clostridia;Clostridiales;Lachnospiraceae;NA;NA;
ebdfe210c7c6519df284e0bb9c07eed92957e3e0	Bacteria;Firmicutes;Clostridia;Clostridiales;Lachnospiraceae;NA;NA;
7f3e44f8a5464910768655e62ac3646b21df4bed	Bacteria;Firmicutes;Clostridia;Clostridiales;Lachnospiraceae;NA;NA;
d5d2e76ad9792bfbd7b823df5aba6d894c11a90f	Bacteria;Firmicutes;Clostridia;Clostridiales;Lachnospiraceae;Lachnospiraceae_ND3007_group;NA;
e946e395ab316ea230307061b2bf1ff9e5fedf6d	Bacteria;Firmicutes;Erysipelotrichia;Erysipelotrichales;Erysipelotrichaceae;NA;NA;
27e08accab3e35b0e0feb1c159b96a7ca76c738f	Bacteria;Proteobacteria;Gammaproteobacteria;Betaproteobacteriales;Burkholderiaceae;Sutterella;NA;
57fb32e5014dafa320ac8f68d0e8f50390ef3b61	Bacteria;Firmicutes;Clostridia;Clostridiales;Defluviitaleaceae;Defluviitaleaceae_UCG-011;NA;
f95e02921f941111be2bf27c7571304e916c64e5	Bacteria;Bacteroidetes;Bacteroidia;Bacteroidales;Prevotellaceae;Prevotella;nigrescens;
88caaebc4082de8e124a087bb7965a7bcdd70346	Bacteria;Firmicutes;Clostridia;Clostridiales;Ruminococcaceae;Ruminococcaceae_UCG-005;NA;
77509f8cc2a25b29cf0780df1a5c94c58cc1073f	Bacteria;Actinobacteria;Coriobacteriia;Coriobacteriales;Coriobacteriaceae;Collinsella;NA;
1746a907d3ee9b76af995eb662b161268d563f71	Bacteria;Firmicutes;Erysipelotrichia;Erysipelotrichales;Erysipelotrichaceae;Erysipelotrichaceae_UCG-003;NA;
77b91422593a19e67cff32e418e9f8aca9a865bb	Bacteria;Firmicutes;Clostridia;Clostridiales;Ruminococcaceae;Ruminiclostridium_9;NA;
6d757e0cdfd4bff3e5547ad13abf30306b497832	Bacteria;Firmicutes;Clostridia;Clostridiales;Lachnospiraceae;Sellimonas;NA;
73c3d3a770d4b089f762662a553c39e1b63527a6	Bacteria;Firmicutes;Clostridia;Clostridiales;Lachnospiraceae;Lachnoclostridium;NA;
c76b81cdeb84a0e523f1cf3aed7d41e196610164	Bacteria;Bacteroidetes;Bacteroidia;Bacteroidales;Prevotellaceae;Paraprevotella;NA;
cbc9a231e1e855c5ee6c648272ee1e94fa0f1d6a	Bacteria;Firmicutes;Negativicutes;Selenomonadales;Veillonellaceae;Selenomonas_3;NA;
e4664a97d32d7fd52a5e610d201ea58db4a09ee0	Bacteria;Bacteroidetes;Bacteroidia;Bacteroidales;Bacteroidaceae;Bacteroides;acidifaciens/caccae/caecimuris/dorei/faecichinchillae/faecis/fragilis/graminisolvens/neonati/ovatus/reticulotermitis/salyersiae/thetaiotaomicron/xylanisolvens;
566e5a080375d740242cf38d30e4f160031b118a	Bacteria;Firmicutes;Clostridia;Clostridiales;Ruminococcaceae;Ruminococcaceae_UCG-010;NA;
13d20dc56c4e6dd3ce8494363fcfdd358bce0e8a	Bacteria;Firmicutes;Clostridia;Clostridiales;Family_XI;Peptoniphilus;lacrimalis;
902b2c143ebe44c8cd529dc3fbafcd147c8b55a1	Bacteria;Proteobacteria;Deltaproteobacteria;Desulfovibrionales;Desulfovibrionaceae;Desulfovibrio;desulfuricans;
0af32fccc07170d6a9c904f792c66b0e3c231e4f	Bacteria;Bacteroidetes;Bacteroidia;Bacteroidales;Prevotellaceae;Prevotella_9;NA;
b2434d003c60d841002af57a72e39d469dabfa5b	Bacteria;Firmicutes;Clostridia;Clostridiales;Ruminococcaceae;NA;NA;
7aabbc2906d670bf971c3046bd193b27dd7bea79	Bacteria;Bacteroidetes;Bacteroidia;Bacteroidales;Tannerellaceae;Parabacteroides;distasonis;
7d8cb8f6ad462c697fbbca5f0dd94a8d05d41e5d	Bacteria;Firmicutes;Clostridia;Clostridiales;Ruminococcaceae;Ruminococcaceae_UCG-014;NA;
6727dd8d39dd60bfbad9c219c755aa1af7ffe684	Bacteria;Firmicutes;Clostridia;Clostridiales;Lachnospiraceae;Blautia;NA;
7f59460315f5cd2d13b3bf0e2ac37ee7ef55aaea	Bacteria;Firmicutes;Clostridia;Clostridiales;Lachnospiraceae;Roseburia;faecis/hominis/intestinalis;
3a7f579283bdc375c45f6169a905bd180e36ed2a	Bacteria;Actinobacteria;Actinobacteria;Actinomycetales;Actinomycetaceae;Mobiluncus;curtisii;
43fdf721f5b3454f27151ce8ba565d496e120f55	Bacteria;Firmicutes;Clostridia;Clostridiales;Lachnospiraceae;NA;NA;
ad7a705aca797ac7fc1332fa1db5bdf40654893c	Bacteria;Bacteroidetes;Bacteroidia;Bacteroidales;Prevotellaceae;Prevotella_9;NA;
d1a13db3e43256f3518cf783bf0b6ee5a6aff51f	Bacteria;Firmicutes;Clostridia;Clostridiales;Ruminococcaceae;Butyricicoccus;desmolans/faecihominis;
134b6dce808e90f8885f3b8f89cf97dd073c387f	Bacteria;Proteobacteria;Gammaproteobacteria;Betaproteobacteriales;Burkholderiaceae;Parasutterella;NA;
f693714deb30291480d3d9cb315a51e76eda0ce0	Bacteria;Spirochaetes;Spirochaetia;Spirochaetales;Spirochaetaceae;Treponema_2;denticola;
4a6f9e33c3ee1e0048b89adb049a82808cb7cd5d	Bacteria;Spirochaetes;Spirochaetia;Spirochaetales;Spirochaetaceae;Treponema_2;NA;
2e2f10dd4912b0f2e183959809fd0cc78a0543b5	Bacteria;Firmicutes;Clostridia;Clostridiales;Ruminococcaceae;Ruminococcaceae_UCG-005;NA;
f1a2000d582ebf95b107d4e045953cfc81e76ac9	Bacteria;Firmicutes;Clostridia;Clostridiales;Ruminococcaceae;Butyricicoccus;pullicaecorum;
c1f6d0ed45f7b3402841d658e03153c2f9c07f81	Bacteria;Firmicutes;Clostridia;DTU014;NA;NA;NA;
af7e7ac0a0b2221b490c12f15b8a3a22849dc4df	Bacteria;Bacteroidetes;Bacteroidia;Bacteroidales;Bacteroidaceae;Bacteroides;eggerthii;
72bb95573d423104789433c53a9ab1bfb74e5da5	Bacteria;Synergistetes;Synergistia;Synergistales;Synergistaceae;Fretibacterium;NA;
5df3307f5a519d0ee31db7c7a8efc2e170258d99	Bacteria;Spirochaetes;Spirochaetia;Spirochaetales;Spirochaetaceae;Treponema_2;socranskii;
1689c6bf6883dc2047a6639df952352207cd9647	Bacteria;Firmicutes;Erysipelotrichia;Erysipelotrichales;Erysipelotrichaceae;Asteroleplasma;NA;
95ebb65f453ba19de0a23d28c40105d5c78617ca	Bacteria;Firmicutes;Negativicutes;Selenomonadales;Veillonellaceae;Negativicoccus;succinicivorans;
cb973dba078e09ad3fc23e56bdf9877db63f274e	Bacteria;Bacteroidetes;Bacteroidia;Bacteroidales;Marinifilaceae;Butyricimonas;synergistica/virosa;
94202b1b9e2e8027458611d2080fd3b2896c38ed	Bacteria;Firmicutes;Clostridia;Clostridiales;Lachnospiraceae;Coprococcus_3;comes;
baa68f33413af1b3af6c2c545ce76ff2e70adb31	Bacteria;Firmicutes;Clostridia;Clostridiales;Lachnospiraceae;NA;NA;
f7bf4b0b950ab253b9098a6d6a746dd8ba3c45a1	Bacteria;Firmicutes;Clostridia;Clostridiales;Family_XIII;NA;NA;
ea821b998a580de30997e9a838c2ee62b820b9cc	Bacteria;Bacteroidetes;Bacteroidia;Bacteroidales;Tannerellaceae;Parabacteroides;distasonis;
2849c8140f863589947ab5ce7a7c111564b6bdde	Bacteria;Firmicutes;Clostridia;Clostridiales;Lachnospiraceae;NA;NA;
3abf0584d3290aff4d5236735cad0f64d8316e05	Bacteria;Firmicutes;Clostridia;Clostridiales;NA;NA;NA;
2aaaa664b2780e91bcd134b8c7482b598969774f	Bacteria;Actinobacteria;Coriobacteriia;Coriobacteriales;Eggerthellaceae;Slackia;exigua;
8600bc939468315e2e920ea6e138d7b75f1f6700	Bacteria;Firmicutes;Clostridia;Clostridiales;Christensenellaceae;Christensenellaceae_R-7_group;NA;
f301dc9d4b1c90fb0b86a9bde515b08c0ee42cc6	Bacteria;Firmicutes;Clostridia;Clostridiales;Ruminococcaceae;Butyricicoccus;desmolans/faecihominis;
fa18829f78664a7e46956e469c73658374d9faee	Bacteria;Bacteroidetes;Bacteroidia;Bacteroidales;Prevotellaceae;Prevotella_7;NA;
f4b575d3d11a6f0fba33e2fbab5a9c6ed21524a4	Bacteria;Tenericutes;Mollicutes;Izimaplasmatales;NA;NA;NA;
3818c7bbbe6a4fd7df8eaa9aa223e96720ac0ff2	Bacteria;Bacteroidetes;Bacteroidia;Bacteroidales;Prevotellaceae;Paraprevotella;NA;
d95a4b180520005f4b0cf22b6fb9474a8032a0d2	Bacteria;Actinobacteria;Coriobacteriia;Coriobacteriales;Atopobiaceae;Olsenella;uli;
20eca6ae99c1a577131300f79f6dc35b2af2b8da	Bacteria;Bacteroidetes;Bacteroidia;Bacteroidales;Rikenellaceae;Alistipes;NA;
747ddddda2879510fd829175a6f8d2ad102af468	Bacteria;Bacteroidetes;Bacteroidia;Bacteroidales;Rikenellaceae;Alistipes;massiliensis/senegalensis/timonensis;
0385ac8693071bdf4e937b1b9dadba787c434540	Bacteria;Actinobacteria;Coriobacteriia;Coriobacteriales;Coriobacteriaceae;Collinsella;aerofaciens;
caf2becd9bac25e5d8774a2ffa28581828c35592	Bacteria;Firmicutes;Clostridia;Clostridiales;Lachnospiraceae;Lachnoclostridium;NA;
fb9b39d48e7c519f0ca33b91cf669ffc89b81a93	Bacteria;Firmicutes;Clostridia;Clostridiales;Lachnospiraceae;Johnsonella;NA;
7b9f87ad09410d2dbd202b27c5f7ccbe46e06276	Bacteria;Proteobacteria;Gammaproteobacteria;Pasteurellales;Pasteurellaceae;Haemophilus;NA;
ff4f517bcafb271d1b56db1151fc4f93ad0e3bc9	Bacteria;Firmicutes;Clostridia;Clostridiales;Lachnospiraceae;Oribacterium;asaccharolyticum;
02aa144e6065a81dfb2eeda13c064f106555b4f7	Bacteria;Bacteroidetes;Bacteroidia;Bacteroidales;Marinifilaceae;Butyricimonas;faecihominis/virosa;
966fbd5ba44f27ea921da05d096d5dea2522c4c8	Bacteria;Firmicutes;Clostridia;Clostridiales;Lachnospiraceae;Lachnoanaerobaculum;cf.;
004b54822e3348cce0d2ebcc080923d51f640b29	Bacteria;Bacteroidetes;Bacteroidia;Bacteroidales;Prevotellaceae;Alloprevotella;tannerae;
545e15a4d3cb054e0dc1e59f150cf6201a952e48	Bacteria;Firmicutes;Clostridia;Clostridiales;Ruminococcaceae;Faecalibacterium;prausnitzii;
8f4ca8c0500075d6751f024db463f9582e1209a7	Bacteria;Firmicutes;Clostridia;Clostridiales;Ruminococcaceae;Flavonifractor;NA;
a733fbd9ec70cacc93b2f0ef01a9dc612416a20a	Bacteria;Firmicutes;Clostridia;Clostridiales;Ruminococcaceae;Oscillospira;genus_check/ruminantium/valericigenes;
c09cba77ca2a6f795b319adfd100b95bee79af74	Bacteria;Firmicutes;Clostridia;Clostridiales;Ruminococcaceae;Ruminiclostridium_5;NA;
4c14042626da01e1f799b0bd04ee7df226068c77	Bacteria;Bacteroidetes;Bacteroidia;Bacteroidales;Muribaculaceae;NA;NA;
8ad171e63a5f2b4cc2b52eb1ca69acdc1bae0f74	Bacteria;Actinobacteria;Coriobacteriia;Coriobacteriales;Eggerthellaceae;Eggerthella;lenta;
cb3c1eb7a209ee4e4f15b0fe67b70609bd0ac7eb	Bacteria;Bacteroidetes;Bacteroidia;Bacteroidales;Marinifilaceae;Butyricimonas;virosa;
369f9e198a4aec65a41a13aa347532b307680876	Bacteria;Firmicutes;Clostridia;Clostridiales;Lachnospiraceae;Blautia;NA;
0cc14c7674068b7d769558c88a4febb9cfa0769c	Bacteria;Bacteroidetes;Bacteroidia;Bacteroidales;Porphyromonadaceae;Porphyromonas;somerae;
61505740fc6a94158c5ec5f2b0dca4d49da3183b	Bacteria;Firmicutes;Clostridia;Clostridiales;Lachnospiraceae;Tyzzerella_4;NA;
b83d7a91e8c8c1651c8903a3f728c26025dec84c	Bacteria;Firmicutes;Clostridia;Clostridiales;Lachnospiraceae;UC5-1-2E3;NA;
45af6e4edc80e6f8d82512fa4e3423876404258f	Bacteria;Bacteroidetes;Bacteroidia;Bacteroidales;Tannerellaceae;Parabacteroides;distasonis;
bae04c22dc8761ddcd1aefdcb000d631bded33f9	Bacteria;Bacteroidetes;Bacteroidia;Bacteroidales;Prevotellaceae;Prevotella_6;corporis;
645870f654e7007cf4ddc7dc85382145a535da45	Bacteria;Firmicutes;Clostridia;Clostridiales;Lachnospiraceae;Marvinbryantia;genus_check/stercoris;
ea02442e8451aefbdf342503f963f43d9731279f	Bacteria;Bacteroidetes;Bacteroidia;Bacteroidales;Tannerellaceae;Parabacteroides;merdae;
ab10c0b93f65f3731c15a688cbd9829374e42a35	Bacteria;Epsilonbacteraeota;Campylobacteria;Campylobacterales;Campylobacteraceae;Campylobacter;concisus;
c653801d9537595184bf0c0ac59c9be9338801cb	Bacteria;Firmicutes;Clostridia;Clostridiales;Lachnospiraceae;NA;NA;
2026cf3bf2049cb12e612d31ce2e29627e46c91e	Bacteria;Proteobacteria;Deltaproteobacteria;Desulfovibrionales;Desulfovibrionaceae;NA;NA;
b1db96b72eae10d406bfb4acc9e5f7c97d056359	Bacteria;Firmicutes;Clostridia;Clostridiales;Lachnospiraceae;Tyzzerella;NA;
76feb6125468746b7b384ee6a1af26aa9d876cd4	Bacteria;Bacteroidetes;Bacteroidia;Bacteroidales;Rikenellaceae;Rikenellaceae_RC9_gut_group;NA;
b251808ba7f07d7947a4a4d6804eaa93b7da29a0	Bacteria;Firmicutes;Clostridia;Clostridiales;Ruminococcaceae;UBA1819;NA;
985899e05849e09b1324e7dd87e062511ee6bf1a	Bacteria;Firmicutes;Clostridia;Clostridiales;Christensenellaceae;Christensenellaceae_R-7_group;NA;
c93983e96103d3ac55ffc3afaf90dc89b910c9c8	Bacteria;Firmicutes;Clostridia;Clostridiales;Lachnospiraceae;Lachnospiraceae_UCG-008;NA;
9c29ecbdfbb02894e5bca1b836add5ee47457ed7	Bacteria;Bacteroidetes;Bacteroidia;Flavobacteriales;Weeksellaceae;Bergeyella;NA;
ec5e9490f80a7618af38b568a8d2b0ec2c9f9e61	Bacteria;Bacteroidetes;Bacteroidia;Bacteroidales;Tannerellaceae;Parabacteroides;distasonis;
0d5995e7805e45dd5bd321cd569a1e4dc47c1bbb	Bacteria;Firmicutes;Clostridia;Clostridiales;Ruminococcaceae;Ruminococcaceae_NK4A214_group;NA;
313b7e9631b821b713bf4dde755c3e4aee15322e	Bacteria;Proteobacteria;Gammaproteobacteria;Enterobacteriales;Enterobacteriaceae;Morganella;NA;
6caf7a5b1aacee0e9ae8419cecb2667f3583d09d	Bacteria;Bacteroidetes;Bacteroidia;Bacteroidales;Bacteroidaceae;Bacteroides;massiliensis/sartorii/vulgatus;
dd554bd196a8a177611fb8decdc59caed306e9c7	Bacteria;Proteobacteria;Gammaproteobacteria;Enterobacteriales;Enterobacteriaceae;NA;NA;
05abbf1c67b6688bf2b4570d4c8b1bb5847f56d2	Bacteria;Proteobacteria;Gammaproteobacteria;Betaproteobacteriales;Burkholderiaceae;Sutterella;NA;
cc7b0855415f49bf93ddb2b169e87b8da62f6de7	Bacteria;Firmicutes;Clostridia;Clostridiales;Lachnospiraceae;Lachnospiraceae_NK4A136_group;NA;
b8ea7ec0eb547c2ac75894f57eb9d8ed085294f5	Bacteria;Firmicutes;Clostridia;Clostridiales;Peptococcaceae;NA;NA;
a2491671f40007e95784dd630a9491c7df8cbf72	Bacteria;Bacteroidetes;Bacteroidia;Bacteroidales;Rikenellaceae;Alistipes;finegoldii/onderdonkii/putredinis;
81b98d54c1e30c8d569395420664e06df576d117	Bacteria;Bacteroidetes;Bacteroidia;Bacteroidales;Prevotellaceae;Paraprevotella;NA;
9fb28644ed20b5a0570f9626748817dda9149ac6	Bacteria;Bacteroidetes;Bacteroidia;Bacteroidales;Prevotellaceae;Prevotellaceae_NK3B31_group;NA;
8f6139ff41a11e07896c9abab22f9865104199e1	Bacteria;Fusobacteria;Fusobacteriia;Fusobacteriales;Fusobacteriaceae;Fusobacterium;canifelinum/hwasookii/naviforme/nucleatum/russii/simiae;
d70991fe5976d24296b2dbe20b6ddeb492560007	Bacteria;Firmicutes;Clostridia;Clostridiales;Lachnospiraceae;Eisenbergiella;NA;
442e59ff66135f44d6e0bc4ac38010059da93044	Bacteria;Firmicutes;Clostridia;Clostridiales;Lachnospiraceae;Blautia;faecis/massiliensis;
4935899b4c3d4991d4b864d54c2ccc739fba96fd	Bacteria;Firmicutes;Clostridia;Clostridiales;Lachnospiraceae;NA;NA;
f9577a7cbf9c2b721a36407465c216eb102984c6	Bacteria;Firmicutes;Erysipelotrichia;Erysipelotrichales;Erysipelotrichaceae;NA;NA;
32df7afb85b8877d8583587b6edbfb041b3116f2	Bacteria;Bacteroidetes;Bacteroidia;Bacteroidales;Prevotellaceae;Alloprevotella;NA;
1573d9bb848c76b12d34b5ecf943800383eff9b6	Bacteria;Firmicutes;Clostridia;Clostridiales;Lachnospiraceae;Eisenbergiella;massiliensis/tayi;
37ab4540751e1aa7b93a410fb75c03e1bdaa0132	Bacteria;Firmicutes;Negativicutes;Selenomonadales;Veillonellaceae;Selenomonas;bovis/sputigena;
183e422ba90efa433c43a0bcfbf335d70aa0473a	Bacteria;Firmicutes;Clostridia;Clostridiales;Lachnospiraceae;Blautia;coccoides/contortum/fissicatena/gnavus/hydrogenotrophica/marasmi/producta/schinkii;
be0c2fde8ca5a7469473d665a81d2e721da8d882	Bacteria;Firmicutes;Negativicutes;Selenomonadales;Acidaminococcaceae;Acidaminococcus;fermentans/massiliensis/timonensis;
9d2414bd623c27a7b874cd138681ca55dfbfce86	Bacteria;Firmicutes;Clostridia;Clostridiales;Lachnospiraceae;NA;NA;
631e002a2bb7255c13f3e992d06d9557927d4c63	Bacteria;Bacteroidetes;Bacteroidia;Bacteroidales;Prevotellaceae;Paraprevotella;NA;
683e006e342f382b112450401a3ecbb41f8f85f3	Bacteria;Fusobacteria;Fusobacteriia;Fusobacteriales;Fusobacteriaceae;Fusobacterium;canifelinum/hwasookii/nucleatum;
15eb6a1c98e02dc0eb02eed0a44c71b27166bcd4	Bacteria;Proteobacteria;Gammaproteobacteria;Pasteurellales;Pasteurellaceae;Haemophilus;parainfluenzae;
09e7db8ed0c5216e9d14aed8e435ad5cee6c53ae	Bacteria;Firmicutes;Clostridia;Clostridiales;Lachnospiraceae;NA;NA;
6aa94877cb7c21f31ad5ba606b491788ba159c21	Bacteria;Bacteroidetes;Bacteroidia;Bacteroidales;Bacteroidaceae;Bacteroides;acidifaciens/rodentium/uniformis;
be005bcb691a2d36117aaf38b3935a8130445e06	Bacteria;Fusobacteria;Fusobacteriia;Fusobacteriales;Leptotrichiaceae;Leptotrichia;hofstadii;
f66e8b45ad68608fe1ab349ca9a69bed50e6a088	Bacteria;Firmicutes;Clostridia;Clostridiales;NA;NA;NA;
162f1ceadbb5bcf28126e9b6af138c8e49f0cf8f	Bacteria;Bacteroidetes;Bacteroidia;Bacteroidales;Prevotellaceae;Prevotella_9;NA;
3bc4628f71e6ef7070282e7add2227ec1134fa5d	Bacteria;Bacteroidetes;Bacteroidia;Bacteroidales;Barnesiellaceae;Coprobacter;secundus;
04f784c78098595e60b39c56bc8831a1c246d8bd	Bacteria;Firmicutes;Clostridia;Clostridiales;Lachnospiraceae;Dorea;genus_check/longicatena/torques;
a556a4911aad1df589193b299cc2173228818cee	Bacteria;Proteobacteria;Gammaproteobacteria;Enterobacteriales;Enterobacteriaceae;Escherichia/Shigella;NA;
9264785fab5f7ad592160435fadcdbe93e84bdc6	Bacteria;Firmicutes;Clostridia;Clostridiales;Ruminococcaceae;Ruminiclostridium_9;NA;
ed20b013240609411f128833f553f3da01acb6a4	Bacteria;Proteobacteria;Gammaproteobacteria;Pasteurellales;Pasteurellaceae;Haemophilus;parainfluenzae;
6fb089118ec73d69de9564003e8c39a00685edc3	Bacteria;Firmicutes;Clostridia;Clostridiales;Ruminococcaceae;Faecalibacterium;CM04-06;
dbee8a5160386ea233611397b1727f1e316d0563	Bacteria;Firmicutes;Clostridia;Clostridiales;Ruminococcaceae;Ruminiclostridium_9;NA;
23ff2f5826d75916394ac94556eede44e298b2a7	Bacteria;Bacteroidetes;Bacteroidia;Bacteroidales;Prevotellaceae;Alloprevotella;NA;
cd3bfa95c0206b284715d29da39d48eb0cb8f4de	Bacteria;Actinobacteria;Coriobacteriia;Coriobacteriales;Eggerthellaceae;Senegalimassilia;NA;
a8ef879fdf432d092fcb610303feb29115cd8447	Bacteria;Bacteroidetes;Bacteroidia;Bacteroidales;Prevotellaceae;Prevotellaceae_NK3B31_group;NA;
c77a155d5dc52de8f9a34121b4d00e14289916ae	Bacteria;Firmicutes;Clostridia;Clostridiales;Lachnospiraceae;Lachnoclostridium;NA;
beaaeb6ea0fa7cfb6c71c6fbb13ef0668607cce5	Bacteria;Firmicutes;Clostridia;Clostridiales;Ruminococcaceae;Butyricicoccus;desmolans/faecihominis;
312d6d8fb30f7c2c6b6b37a9caacbec7d16aec95	Bacteria;Actinobacteria;Coriobacteriia;Coriobacteriales;Eggerthellaceae;Adlercreutzia;NA;
0ac646fa8e7504a8509f69e61712c9317a48d4b4	Bacteria;Bacteroidetes;Bacteroidia;Bacteroidales;Prevotellaceae;Prevotella;oris;
dc16fca6f65719980b83007e47062b3497e1f9b3	Bacteria;Bacteroidetes;Bacteroidia;Bacteroidales;Bacteroidaceae;Bacteroides;vulgatus;
227565e846d9ce734bf73257e128e4b9cb4015b4	Bacteria;Cyanobacteria;Melainabacteria;Gastranaerophilales;NA;NA;NA;
d6cdc276d4220f0485216d2e0ecd4692213b5df2	Bacteria;Firmicutes;Clostridia;Clostridiales;Lachnospiraceae;Eisenbergiella;NA;
86410417d988bc95766c0f7782092fe2233597b5	Bacteria;Actinobacteria;Actinobacteria;Corynebacteriales;Corynebacteriaceae;Corynebacterium;pyruviciproducens;
d20f1a85d2eddf2ab2f89d9e9f3e8e6224c27301	Bacteria;Bacteroidetes;Bacteroidia;Bacteroidales;Prevotellaceae;Prevotella_7;buccae;
62e5b05471748b1e0a11097604970ca2b1610d67	Bacteria;Bacteroidetes;Bacteroidia;Bacteroidales;Prevotellaceae;Prevotella_9;copri;
710a728670c390f6840223c2f25ecf0fc8b31335	Bacteria;Firmicutes;Clostridia;Clostridiales;Lachnospiraceae;Blautia;genus_check/faecis/hominis/intestinalis/luti/obeum/wexlerae;
f29de50e04b870720cc1b3ce74a541e5fbba4991	Bacteria;Firmicutes;Clostridia;Clostridiales;Lachnospiraceae;Lachnoanaerobaculum;NA;
b42d185a38133c949692f1641f7e8475de94a48d	Bacteria;Firmicutes;Clostridia;Clostridiales;Christensenellaceae;NA;NA;
c3feae271ace4d0e6f05e894fb4d2c0a89b8ee79	Bacteria;Firmicutes;Erysipelotrichia;Erysipelotrichales;Erysipelotrichaceae;NA;NA;
6a79f89f14007ec2819b6042343e56013677a122	Bacteria;Firmicutes;Clostridia;Clostridiales;Lachnospiraceae;NA;NA;
357cca16d6316ac65559037cbd0f5cfe16f5c904	Bacteria;Firmicutes;Negativicutes;Selenomonadales;Veillonellaceae;Dialister;invisus/pneumosintes;
c64329b3df393fb7d2dbd030d9ebc39eda3932de	Bacteria;Firmicutes;Negativicutes;Selenomonadales;Veillonellaceae;Mitsuokella;jalaludinii/multacida;
2ab2fa3d515144fdf42c0e52cb85acf9beb40a74	Bacteria;Firmicutes;Clostridia;Clostridiales;Lachnospiraceae;Lachnoclostridium;NA;
7a17ba8ff90dd121f47523a68ded7abd07b7153f	Bacteria;Firmicutes;Clostridia;Clostridiales;Ruminococcaceae;NA;NA;
930adf429e78c2aa28d7a0c189d08eeb4ab25dc7	Bacteria;Firmicutes;Clostridia;Clostridiales;Ruminococcaceae;Intestinimonas;butyriciproducens;
b26dafbb7b8e846430bca8b6f14e2d83ece108e3	Bacteria;Firmicutes;Clostridia;Clostridiales;Ruminococcaceae;Subdoligranulum;NA;
04511f5ea7500ac32c66c28016015d95ab2506ec	Bacteria;Proteobacteria;Gammaproteobacteria;Pasteurellales;Pasteurellaceae;Haemophilus;parainfluenzae;
7d078a6bc2c38e5d2dc6c588ba04c892214c49f9	Bacteria;Spirochaetes;Spirochaetia;Spirochaetales;Spirochaetaceae;Treponema_2;pectinovorum;
a693cac1070612c0676e8480478b75acf9cbf0a2	Bacteria;Firmicutes;Negativicutes;Selenomonadales;Veillonellaceae;Anaeroglobus;geminatus;
7969f34507bf8b945e02c7b58555a07a323bb298	Bacteria;Firmicutes;Erysipelotrichia;Erysipelotrichales;Erysipelotrichaceae;Faecalitalea;cylindroides;
fab441fdb04a2d950030d0d752c10f7ba275cb40	Bacteria;Bacteroidetes;Bacteroidia;Bacteroidales;Prevotellaceae;NA;NA;
5a8828ce75f830e53a8bd84c97933b110bf8c00b	Bacteria;Bacteroidetes;Bacteroidia;Bacteroidales;Prevotellaceae;Prevotella;oris;
c24e9add243256e41b3edbcaa5e06231927b48a2	Bacteria;Bacteroidetes;Bacteroidia;Bacteroidales;Rikenellaceae;Alistipes;massiliensis/senegalensis/shahii/timonensis;
eea3986dfb81a32bd2bbc6f4414da17731b0839b	Bacteria;Firmicutes;Clostridia;Clostridiales;Ruminococcaceae;Subdoligranulum;NA;
c24faa03a126d488c565f679838b4778e692d7dd	Bacteria;Fusobacteria;Fusobacteriia;Fusobacteriales;Fusobacteriaceae;Fusobacterium;nucleatum;
0b1e504d94d90685b2051b9fc9805ed94f314f28	Bacteria;Bacteroidetes;Bacteroidia;Bacteroidales;Prevotellaceae;Prevotella_7;buccae;
7324bdcbd6c37020ed51bdff81267325ef4b2f46	Bacteria;Synergistetes;Synergistia;Synergistales;Synergistaceae;Fretibacterium;NA;
a2c08cc1b4cb95b57150cbdb9c5706cba3b62951	Bacteria;Firmicutes;Clostridia;Clostridiales;Ruminococcaceae;Ruminococcaceae_UCG-005;NA;
f91c81995ce015a977285c1338c9ed24cd3bb6a3	Bacteria;Bacteroidetes;Bacteroidia;Bacteroidales;Tannerellaceae;Parabacteroides;distasonis;
a61ff263a44406874747042d0dd4c9a8bb3e0209	Bacteria;Firmicutes;Erysipelotrichia;Erysipelotrichales;Erysipelotrichaceae;Faecalitalea;NA;
7b0c8c32c05a2ba5cf78090ceb6748faa47c355e	Bacteria;Firmicutes;Erysipelotrichia;Erysipelotrichales;Erysipelotrichaceae;Faecalitalea;cylindroides;
828d51f04bfb4f0db743e064b53cce7c8a2d056e	Bacteria;Firmicutes;Clostridia;Clostridiales;Peptostreptococcaceae;Romboutsia;ilealis/lituseburensis/sedimentorum/timonensis;
4845c0a0178bd85e57c0141945d12c2a56396034	Bacteria;Firmicutes;Clostridia;Clostridiales;Lachnospiraceae;Catonella;morbi;
8cc83666a6a8fb1fb37fb7fe90399fdacbb9da5b	Bacteria;Firmicutes;Clostridia;Clostridiales;Lachnospiraceae;NA;NA;
222801e029a592a715c54d5da4fd848f334c5536	Bacteria;Firmicutes;Bacilli;Lactobacillales;Streptococcaceae;Streptococcus;anginosus/intermedius/suis;
d33695f5081fbd3ebcfbda8a77dffd8b8c0fe4e2	Bacteria;Firmicutes;Clostridia;Clostridiales;Ruminococcaceae;NA;NA;
a18ed0ebcb71108bde760d62ef55626bb6e20456	Bacteria;Bacteroidetes;Bacteroidia;Bacteroidales;Muribaculaceae;NA;NA;
af480f96bb5127ccae8620be867b2696709a14c6	Bacteria;Firmicutes;Clostridia;Clostridiales;Lachnospiraceae;Lachnospiraceae_NK4A136_group;NA;
3094f03c98eccd27a7b181cb381360edee396889	Bacteria;Bacteroidetes;Bacteroidia;Bacteroidales;Prevotellaceae;Prevotella_9;NA;
bdd40795abf422dce9da6e09f85db255d02890bf	Bacteria;Bacteroidetes;Bacteroidia;Bacteroidales;Prevotellaceae;Alloprevotella;NA;
7ee8290668bd3f61ace824195cb1f1a5e202f364	Bacteria;Firmicutes;Clostridia;Clostridiales;Lachnospiraceae;NA;NA;
0c8574077cec639fb4a20ced3c4182cf2923ff81	Bacteria;Firmicutes;Clostridia;Clostridiales;Lachnospiraceae;Blautia;luti/obeum/wexlerae;
80882729a84677664c00faf4e08ca6428654160f	Bacteria;Firmicutes;Negativicutes;Selenomonadales;Veillonellaceae;Megasphaera;elsdenii;
d94e1a4f3864564b1bc5cf1ed3e1e73d81b9f5d1	Bacteria;Firmicutes;Negativicutes;Selenomonadales;Veillonellaceae;Selenomonas;sputigena;
6d5f985a18b86568b2edcc60950f78ebff82a054	Bacteria;Firmicutes;Clostridia;Clostridiales;Lachnospiraceae;Lachnoclostridium;genus_check/gnavus/torques;
0014da7cee5879c57988fa726e2947cebd4bd3b0	Bacteria;Bacteroidetes;Bacteroidia;Flavobacteriales;Flavobacteriaceae;NA;NA;
8e6755c1d67fb0368b69c0d55f33971b6e923cd1	Bacteria;Firmicutes;Clostridia;Clostridiales;Lachnospiraceae;Lachnoclostridium;NA;
b543b67a2a93ab90821e9b52d166420a85ce66cd	Bacteria;Firmicutes;Clostridia;Clostridiales;Lachnospiraceae;Tyzzerella_4;genus_check/comes;
e94b4f973d016fad9011a17e1427aed81d5f547b	Bacteria;Bacteroidetes;Bacteroidia;Bacteroidales;Bacteroidaceae;Bacteroides;vulgatus;
44aa7a37d447d015547b668b6cf0b846d5e36333	Bacteria;Firmicutes;Clostridia;Clostridiales;Peptococcaceae;Peptococcus;NA;
26d6d142b3bf01de5aa79e5c3bb2cdae6859ec64	Bacteria;Firmicutes;Negativicutes;Selenomonadales;Veillonellaceae;Selenomonas_4;NA;
b49828734a560c11e0e064da18438f40de1bd954	Bacteria;Firmicutes;Clostridia;Clostridiales;Ruminococcaceae;NA;NA;
994b94ffaf4a821cf5b1055e669ac9aa1b1b92c7	Bacteria;Firmicutes;Clostridia;Clostridiales;Lachnospiraceae;Lachnospiraceae_NK4A136_group;NA;
9eed1e39676183f0f45a7865e76fa8eb23247ea7	Bacteria;Firmicutes;Negativicutes;Selenomonadales;Acidaminococcaceae;Phascolarctobacterium;succinatutens;
f138ad543383f4274410d2d1319f310498cc8f5d	Bacteria;Bacteroidetes;Bacteroidia;Bacteroidales;Bacteroidaceae;Bacteroides;faecis/thetaiotaomicron;
9661b9760aef40e56b5a19af999cd4845e23dd2b	Bacteria;Firmicutes;Clostridia;Clostridiales;Lachnospiraceae;Howardella;NA;
5743024733182686582413fdf7ac22242567e8dd	Bacteria;Firmicutes;Clostridia;Clostridiales;Lachnospiraceae;NA;NA;
b4011396f600e8d5a34bb114fecce0557e363d72	Bacteria;Proteobacteria;Alphaproteobacteria;Rhodospirillales;NA;NA;NA;
3bfa9ab25cc6c4133c9e282e8e2383b8ecc5505a	Bacteria;Firmicutes;Clostridia;Clostridiales;Ruminococcaceae;Ruminococcaceae_UCG-005;NA;
a2eaf922d4b31d3f72b321577651a852c40083ec	Bacteria;Firmicutes;Clostridia;Clostridiales;Lachnospiraceae;Agathobacter;NA;
b248a51ad19d19a7943ccda221ad016db0f8bab5	Bacteria;Actinobacteria;Coriobacteriia;Coriobacteriales;Coriobacteriaceae;Collinsella;aerofaciens;
8640f5d9498a0ad7316018dd2158dfc1c86369d8	Bacteria;Actinobacteria;Coriobacteriia;Coriobacteriales;NA;NA;NA;
0c07c8ac7ad12cbfaf07d5267bba63994969b6f3	Bacteria;Bacteroidetes;Bacteroidia;Bacteroidales;Rikenellaceae;Alistipes;finegoldii/inops/onderdonkii/putredinis;
2099d3d017fd54cfdf351be61f42949cc4fea915	Bacteria;Bacteroidetes;Bacteroidia;Bacteroidales;Bacteroidaceae;Bacteroides;acidifaciens/finegoldii/rodentium/uniformis;
e58517e6e7df1411bd70454c42afad34d663a52f	Bacteria;Bacteroidetes;Bacteroidia;Bacteroidales;Marinifilaceae;Butyricimonas;synergistica/virosa;
a431ac021d4413c9dd4dd50af9c68c16df9f4e9d	Bacteria;Bacteroidetes;Bacteroidia;Bacteroidales;Rikenellaceae;Alistipes;finegoldii/onderdonkii/putredinis/shahii;
99c910bb376818a3565cd55925d6c9ea3e2c398f	Bacteria;Firmicutes;Clostridia;Clostridiales;Ruminococcaceae;Ruminiclostridium;NA;
43a8a21d4028137d7081f68e7c4db54bdb6eab60	Bacteria;Firmicutes;Clostridia;Clostridiales;Ruminococcaceae;NA;NA;
d3022f3d7ed5a6c1e6e0d483c58a599eac183422	Bacteria;Patescibacteria;Saccharimonadia;Saccharimonadales;Saccharimonadaceae;NA;NA;
b4f0374afa5fa4f1095957935397e7b410ba2e45	Bacteria;Proteobacteria;Gammaproteobacteria;Pasteurellales;Pasteurellaceae;Aggregatibacter;NA;
c97305e713592e56ece52c06b83f41c98e8378f0	Bacteria;Firmicutes;Clostridia;Clostridiales;Lachnospiraceae;CAG-56;NA;
7e1c67aeb0d0e51ef007dc951553bf1347d7a940	Bacteria;Firmicutes;Clostridia;Clostridiales;Ruminococcaceae;Faecalibacterium;cf./CM04-06/prausnitzii;
8367ac5bfd56a52e88b2127fedf9e60c0ceadc00	Bacteria;Firmicutes;Clostridia;Clostridiales;Lachnospiraceae;Dorea;formicigenerans;
c77055d8afd3d8a7673a8260e27376f22d882b17	Bacteria;Actinobacteria;Coriobacteriia;Coriobacteriales;Eggerthellaceae;Slackia;aerofaciens/glomerans/ihuae/isoflavoniconvertens/massiliensis;
13456753abf6c36de08fc3a3bd39f490b959fd2f	Bacteria;Bacteroidetes;Bacteroidia;Bacteroidales;Marinifilaceae;Butyricimonas;paravirosa;
f15bb0ad3c8e7ab58696d0cce465ac379b4b26de	Bacteria;Firmicutes;Clostridia;Clostridiales;Ruminococcaceae;NA;NA;
241bca29efdab286b01efa64d437d07355ec48ac	Bacteria;Firmicutes;Clostridia;Clostridiales;Lachnospiraceae;NA;NA;
70f7b245120f82a3cce0dc5611e5703eb4e182f9	Bacteria;Tenericutes;Mollicutes;Mollicutes_RF39;NA;NA;NA;
8128dfc66ecc020b0f05dc00c9dd7db4da217330	Bacteria;Bacteroidetes;Bacteroidia;Bacteroidales;Bacteroidaceae;Bacteroides;faecichinchillae;
a27a6948d21f2ef00a72fc24e3271f0b400b230a	Bacteria;Firmicutes;Clostridia;Clostridiales;Lachnospiraceae;NA;NA;
aab5ae2858563f173b2a364b6cf1513b4b7e280d	Bacteria;Firmicutes;Clostridia;Clostridiales;Family_XIII;Family_XIII_AD3011_group;NA;
0828378ca1a2f564633934d29cd524090542bc9d	Bacteria;Proteobacteria;Gammaproteobacteria;Enterobacteriales;Enterobacteriaceae;Escherichia/Shigella;coli/flexneri;
a58879ab255422a481df6f9fb5d7ebcf61d310fb	Bacteria;Bacteroidetes;Bacteroidia;Bacteroidales;Prevotellaceae;Prevotella_7;buccae/denticola;
8298071ff30b2ac7db112f9e0efb9114b903ad03	Bacteria;Bacteroidetes;Bacteroidia;Bacteroidales;Prevotellaceae;Alloprevotella;NA;
4731ccc4c98382d48c8e1f3cf78e5b8972f999cf	Bacteria;Firmicutes;Clostridia;Clostridiales;Lachnospiraceae;Agathobacter;genus_check/luti/obeum;
786b144ef6e84f65ba672d87d6083df35e56070a	Bacteria;Bacteroidetes;Bacteroidia;Bacteroidales;Prevotellaceae;Alloprevotella;NA;
e263db511326d45cf30019f43d5fecd8fb0a7220	Bacteria;Firmicutes;Clostridia;Clostridiales;Lachnospiraceae;Tyzzerella;NA;
7dd244dd80474c6d62517465a0d437bec56588d5	Bacteria;Bacteroidetes;Bacteroidia;Bacteroidales;Bacteroidaceae;Bacteroides;dorei/eggerthii/stercoris;
d7f65de719f6676883f195d796dbad5b4b380941	Bacteria;Bacteroidetes;Bacteroidia;Bacteroidales;Prevotellaceae;Prevotella_7;NA;
f10e208e8879725ec004379af50173192904f51d	Bacteria;Firmicutes;Clostridia;Clostridiales;Ruminococcaceae;Intestinimonas;NA;
7f83c1df91623dd69c64e1ce5cdf36a75613eaed	Bacteria;Firmicutes;Clostridia;Clostridiales;Lachnospiraceae;Lachnoclostridium;NA;
f15672d9a5a3a51729998c218885e6a26894749b	Bacteria;Bacteroidetes;Bacteroidia;Bacteroidales;Prevotellaceae;Alloprevotella;NA;
046420fd990bc4f104747ad3f652a35ec0020b82	Bacteria;Firmicutes;Erysipelotrichia;Erysipelotrichales;Erysipelotrichaceae;Erysipelotrichaceae_UCG-004;NA;
9a63603f9cd3a709e520337b9fd3c1c79616f424	Bacteria;Bacteroidetes;Bacteroidia;Bacteroidales;Bacteroidaceae;Bacteroides;massiliensis;
72e62cdb498315dfba1783eca21880cdcecd91e3	Bacteria;Firmicutes;Clostridia;Clostridiales;Lachnospiraceae;NA;NA;
1fa938848e4b4fe56dab92f059e71e9d4949eb5f	Bacteria;Firmicutes;Clostridia;Clostridiales;Clostridiaceae_1;Clostridium_sensu_stricto_13;subterminale;
48a8b8f9b2601d6331b1543c66a3ebec8a2374e8	Bacteria;Bacteroidetes;Bacteroidia;Bacteroidales;Prevotellaceae;Prevotella;nigrescens;
33fa11f3beb1157a4c20406dad1e7fa97dcd75d6	Bacteria;Proteobacteria;Gammaproteobacteria;Enterobacteriales;Enterobacteriaceae;NA;NA;
4f2b08d3e727d38e76db74b26733bd60cbfd7d55	Bacteria;Firmicutes;Clostridia;Clostridiales;Christensenellaceae;Christensenellaceae_R-7_group;NA;
217ae31ea103b6d4132a815d7857c12d77f5a1d9	Bacteria;Firmicutes;Clostridia;Clostridiales;Ruminococcaceae;NA;NA;
cd65236d17f768deaac121c8465a7d3e6e686b5f	Bacteria;Firmicutes;Clostridia;Clostridiales;Lachnospiraceae;Lachnoclostridium;urinimassiliense;
ab63208e1a2d71e33260b92183b01a5b26cd7e09	Bacteria;Firmicutes;Clostridia;Clostridiales;Ruminococcaceae;Ruminococcaceae_UCG-010;NA;
2f52b717fe246ffa3d92a2f824695bfff4b097a8	Bacteria;Firmicutes;Clostridia;Clostridiales;Lachnospiraceae;NA;NA;
105f48a6d2e9c3700b454139d861831213888644	Bacteria;Firmicutes;Clostridia;Clostridiales;Christensenellaceae;Christensenellaceae_R-7_group;NA;
d74fc0a8c1da3df2784d3a3d972e70022b0fac7e	Bacteria;Firmicutes;Clostridia;Clostridiales;Ruminococcaceae;Ruminococcaceae_UCG-005;NA;
9b56ee59c532fd5be25e0fac6e9bea3ddf817b6e	Bacteria;Bacteroidetes;Bacteroidia;Bacteroidales;NA;NA;NA;
fd2df59372abacd3aac45f910b82f50e862d957e	Bacteria;Bacteroidetes;Bacteroidia;Bacteroidales;Bacteroidaceae;Bacteroides;acidifaciens/caccae/caecimuris/dorei/faecichinchillae/faecis/fragilis/graminisolvens/neonati/ovatus/reticulotermitis/salyersiae/thetaiotaomicron/xylanisolvens;
0fee781dee89c2de446f4ac9308d1457b31bf022	Bacteria;Firmicutes;Clostridia;Clostridiales;Ruminococcaceae;Butyricicoccus;desmolans/faecihominis;
4b4917f96d59896d11f0a6748b356ecfff8d65ee	Bacteria;Firmicutes;Clostridia;Clostridiales;Ruminococcaceae;Ruminiclostridium_5;NA;
c6f11c857be8e2f0c56dd460f9db13a3e5ec1b39	Bacteria;Firmicutes;Negativicutes;Selenomonadales;Veillonellaceae;Selenomonas_3;noxia;
461e7482b36dc09bb844248fa52af2feb5b9277c	Bacteria;Firmicutes;Clostridia;Clostridiales;Lachnospiraceae;NA;NA;
dcec1f0587b2b61636322ccf6d1254e2797d2466	Bacteria;Firmicutes;Clostridia;Clostridiales;Ruminococcaceae;Ruminiclostridium_9;NA;
67218ff82f23b45e7ba8721dec5c60b772a65ea6	Bacteria;Firmicutes;Negativicutes;Selenomonadales;Veillonellaceae;Dialister;invisus/pneumosintes;
2e6281017de9a708df1abe8d62192884562f892e	Bacteria;Firmicutes;Clostridia;Clostridiales;Family_XI;Finegoldia;magna;
b607b2e8282cc7642737e8ff16b77d88b1654a43	Bacteria;Firmicutes;Clostridia;Clostridiales;Family_XI;Murdochiella;asaccharolytica;
a59012139ad1f604cbe6d14f1078cf311a254a0c	Bacteria;Firmicutes;Negativicutes;Selenomonadales;Veillonellaceae;Selenomonas_3;NA;
1d3b78698439743beb0bc494a929fea176984b97	Bacteria;Proteobacteria;Gammaproteobacteria;Pasteurellales;Pasteurellaceae;Haemophilus;influenzae/parainfluenzae;
8150565b1537c11d21011ab3090a59522ac41b2f	Bacteria;Firmicutes;Clostridia;Clostridiales;Peptococcaceae;NA;NA;
7f94b5cad2c3b19c38c5b7a516f572d656b80e20	Bacteria;Firmicutes;Clostridia;Clostridiales;Ruminococcaceae;Caproiciproducens;NA;
4ca3ba2a703e88556576c1706b6405669add0903	Bacteria;Firmicutes;Clostridia;Clostridiales;Ruminococcaceae;UBA1819;NA;
2e5ae1b84f335bf37707d8e4a86a3a2208b72c83	Bacteria;Bacteroidetes;Bacteroidia;Bacteroidales;Prevotellaceae;Prevotellaceae_NK3B31_group;NA;
9915333818155afa63b9b386c2b861ab9e472d8f	Bacteria;Firmicutes;Clostridia;Clostridiales;Clostridiaceae_1;Clostridium_sensu_stricto_1;botulinum/chauvoei/septicum;
16a93a69dcd965f4e6d4a52c04b8bf78744560ba	Bacteria;Proteobacteria;Deltaproteobacteria;Desulfovibrionales;Desulfovibrionaceae;Desulfovibrio;piger;
ebca3cdee113990a733ac18fa7628447c40085da	Bacteria;Bacteroidetes;Bacteroidia;Bacteroidales;Prevotellaceae;Alloprevotella;NA;
be20754cb31448bd81278f5c9e00529ba72bc8ee	Bacteria;Actinobacteria;Coriobacteriia;Coriobacteriales;Eggerthellaceae;Senegalimassilia;anaerobia;
f9c56755c4f2ee75c942264dac66100d1c8a77dc	Bacteria;Firmicutes;Clostridia;Clostridiales;Ruminococcaceae;NA;NA;
0737a3bfd4925e275be6679e3e183972f438bee0	Bacteria;Firmicutes;Clostridia;Clostridiales;Ruminococcaceae;Intestinimonas;massiliensis;
cd220c41ccd68b9df15b430487b69cfdd4d716b4	Bacteria;Proteobacteria;Gammaproteobacteria;Betaproteobacteriales;Burkholderiaceae;Parasutterella;NA;
b9f22417c7e105df1bc87f04907a7d067155523a	Bacteria;Firmicutes;Clostridia;Clostridiales;Ruminococcaceae;Ruminococcaceae_UCG-002;bacterium;
d2106c1872744125454e3940e3adcdb2790dde7b	Bacteria;Firmicutes;Clostridia;Clostridiales;Lachnospiraceae;Eisenbergiella;massiliensis/tayi;
8c812de5815fa38837c3d57d94424898ba9693cd	Bacteria;Bacteroidetes;Bacteroidia;Bacteroidales;Bacteroidaceae;Bacteroides;massiliensis;
1be485fb237058d9426b0ddf22dfa59f836f4515	Bacteria;Bacteroidetes;Bacteroidia;Bacteroidales;Rikenellaceae;Alistipes;finegoldii/onderdonkii/putredinis;
737d305ea04f1dc7d42cf8c900dce4f898cb884e	Bacteria;Firmicutes;Clostridia;Clostridiales;Lachnospiraceae;Dorea;genus_check/torques;
23f888676db6a6fda14e8ba82d4b52e4936cff60	Bacteria;Proteobacteria;Gammaproteobacteria;Betaproteobacteriales;Burkholderiaceae;Parasutterella;NA;
2873fe2eb571b219ce431c00ae0086738bb20a4a	Bacteria;Synergistetes;Synergistia;Synergistales;Synergistaceae;Fretibacterium;fastidiosum;
3cc936d18dd726b4f992b7334d9f819b2f6864f9	Bacteria;Firmicutes;Clostridia;Clostridiales;Ruminococcaceae;Candidatus_Soleaferrea;NA;
430ee3e44c535cceea60247c9270c94f39f1b068	Bacteria;Bacteroidetes;Bacteroidia;Bacteroidales;Muribaculaceae;NA;NA;
22d83741fa90fe7d05e91fa8a299d496ab7b7343	Bacteria;Firmicutes;Clostridia;Clostridiales;Ruminococcaceae;Ruminococcaceae_UCG-005;NA;
b66308732add8c978da25586946cb6e392e535d9	Bacteria;Firmicutes;Clostridia;Clostridiales;Ruminococcaceae;Ruminococcaceae_UCG-005;NA;
7127691215e5d5ddef67f8174161b7b27d88adf3	Bacteria;Proteobacteria;Gammaproteobacteria;Betaproteobacteriales;Burkholderiaceae;Parasutterella;NA;
7f473ec590a8d52c37da1e264e5446505c1e113c	Bacteria;Firmicutes;Bacilli;Lactobacillales;Streptococcaceae;Streptococcus;anginosus;
b96689cb18e51addfe705de6bf6f086455b68470	Bacteria;Firmicutes;Clostridia;Clostridiales;Lachnospiraceae;NA;NA;
1682958e5517baafce58c5814113304384d109fe	Bacteria;Firmicutes;Clostridia;Clostridiales;Lachnospiraceae;Eisenbergiella;genus_check/gnavus/massiliensis/tayi;
64d0ebbad7e18fcfd9f7d2e6aa4fcf6a2d4f47f4	Bacteria;Firmicutes;Clostridia;Clostridiales;Lachnospiraceae;Tyzzerella;NA;
30a71995966359d54aeda7f75ca770c31444fa57	Bacteria;Firmicutes;Negativicutes;Selenomonadales;Veillonellaceae;Anaeroglobus;geminatus;
f996e60b38ac76a3329bc5f37f14a7efa945e9ea	Bacteria;Firmicutes;Clostridia;Clostridiales;Christensenellaceae;NA;NA;
690a81b2e79790c3f5605853519b28e7e9f93f08	Bacteria;Firmicutes;Clostridia;Clostridiales;Ruminococcaceae;Butyricicoccus;desmolans/faecihominis;
dd153f52b10aad9b1a99247dc2c141d4acc5d601	Bacteria;Firmicutes;Clostridia;Clostridiales;Lachnospiraceae;Roseburia;faecis/hominis/intestinalis;
[truncated: 3,064 more rows]
